# Supplementary material for: Identification of a strawberry NPR-like gene involved in negative regulation of the salicylic acid-mediated defense pathway
Source: PLoS One. 2018 Oct 12;13(10):e0205790. doi: 10.1371/journal.pone.0205790 (PMC6185849; doi:10.1371/journal.pone.0205790)
Supplement: S4 Table — (XLSX) [file pone.0205790.s007.xlsx]

## Sheet: S4 Table
S4 Table. Genes involved in SA biosynthesis pathway (RNAseq analysis)
		Taoyuan 3					Superjumbo
Hit IDa	F. vesca ortholog	Contig	Evalue	Identity	FCb		Contig	Evalue	Identity	FCb
Phosphoenolpyruvate and Erythrose 4-phosphate--> Shikimate
gene11963	Phospho-2-dehydro-3-deoxy heptonate aldolase1, chloroplastic	comp99991_c0_seq4	0	0.988	0.687307		comp95892_c0_seq1	0	0.696	1.49351
gene21107	Shikimate dehydrogenase	comp85770_c1_seq1	0	0.281	0.865		comp94930_c1_seq6	0	0.542	0.713252
cgene22236	Shikimate dehydrogenase	comp83516_c0_seq1	0	0.989	0.701754		comp92330_c1_seq1	0	0.991	3.8042
gene03301	Oxido reductase GLYR1	comp92099_c0_seq1	0	0.64	0.997849		comp89162_c1_seq1	0	0.64	1.24826
gene13178	hypothetical protein	comp86569_c0_seq1	0	0.985	1.28834		comp85341_c1_seq1	0	0.995	1.81818
gene14819	Shikimate dehydrogenase	comp98979_c2_seq2	0	0.791	0.915888		comp86810_c3_seq4	0	0.295	1.3961
gene26838	Glutamyl-tRNA reductase 1, chloroplastic	comp96167_c0_seq1	0	0.997	1.05715		comp93856_c0_seq1	0	0.986	1.40635
gene21856	SUMO-activating enzyme subunit 2	comp101727_c0_seq4	0	0.89	1.02865		comp88110_c0_seq2	0	0.89	1.56843
Shikimate--> Chorismate
gene14235	Interferon-induced GTP-binding protein Mx	comp51068_c0_seq1	0	0.893	1.15385		comp72560_c0_seq1	0	0.557	1.2987
cgene31604	Shikimate kinase, chloroplastic	comp94472_c0_seq6	0	0.991	0.861053		comp89545_c0_seq2	0	0.989	0.759241
gene11761	Adenylate kinase isoenzyme 6	comp91292_c0_seq3	0	0.926	0.98524		comp89834_c1_seq1	0	0.925	1.20553
gene01367	Shikimate kinase, chloroplastic	comp94377_c1_seq5	0	0.972	0.741878		comp87060_c0_seq2	0	0.971	1.10338
gene10640	Baculoviral IAP repeat-containing protein 2	comp103246_c0_seq9	0	0.981	1.07135		comp96390_c1_seq1	0	0.984	1.39739
gene23311	Chorismate synthase, chloroplastic	comp100042_c0_seq1	0	0.691	0.83089		comp95312_c1_seq1	0	0.689	1.49621
Chorismate--> Phenylalanine--> Salicylic acid
cgene15010	Chorismate mutase, chloroplastic	comp93471_c0_seq2	0	0.995	1.125		comp91553_c0_seq2	0	0.995	1.30536
gene25333	Arogenate dehydratase/prephenate dehydratase 2, chloroplastic	comp100025_c2_seq3	0	0.939	1.11346		comp95618_c0_seq2	0	0.967	2.31672
gene31741	Aspartate amino transferase	comp95079_c0_seq2	0	0.673	1.00796		comp92688_c2_seq2	0	0.671	1.23431
cgene12448	Flavanone 3-dioxygenase	comp92938_c0_seq1	0	0.703	2.96		comp87163_c0_seq1	0	0.686	6.22
gene09753	Phenylalanine ammonia-lyase 1	comp95008_c1_seq1	0	0.997	1.26991		comp94106_c2_seq1	0	0.991	0.857545
gene23261	Phenylalanine ammonia-lyase 1	comp103430_c1_seq1	0	0.985	0.895981		comp99171_c1_seq4	0	0.589	0.586101
Chorismate--> Isochorismate--> Salicylic acid
gene25950	Isochorismate synthase 2, chloroplastic	comp101863_c3_seq26	0	0.729	0.832258		comp97321_c3_seq20	0	0.73	0.936723
gene00801	Isochorismatase	comp91653_c1_seq10	0	0.964	1.31046
gene01341	3-oxoacyl-[acyl-carrier-protein] reductase	comp93663_c1_seq6	0	0.994	0.856061		comp88614_c0_seq2	0	0.995	0.68521
gene32504	WWdomain-containing oxidoreductase	comp91124_c0_seq1	0	0.973	0.906667		comp84277_c0_seq1	0	0.968	1.5508
gene31709	hypothetical protein	comp91928_c0_seq3	0	0.779	1.04545		comp76201_c0_seq1	0	0.748	1.46104
gene27790	Sex determination protein tasselseed-2	comp100287_c1_seq4	0	0.959	0.863636		comp96007_c0_seq4	0	0.96	0.744769
gene27575	Dehydrogenase/reductase SDRfamily member 12	comp95089_c1_seq4	0	0.565	1.06019		comp84507_c0_seq1	0	0.54	1.34796
gene25100	Retinolde hydrogenase 14	comp87141_c1_seq2	0	0.539	0.508475		comp73899_c0_seq1	0	0.457	0.40404
gene20150	hypothetical protein	comp94998_c1_seq7	0	0.704	0.734177		comp95961_c0_seq1	0	0.572
gene19099	(+)-neomenthol dehydrogenase (AtSDR1)	comp91829_c2_seq2	0	0.678	1.125		comp90505_c0_seq1	0	0.891	1.28149
gene15341	Momilactone asynthase	comp87479_c1_seq1	0	0.937	0.659864		comp62901_c0_seq3	0	0.919	0.858586
aReference database: Fragaria vesca Whole Genome v1.0 (build 8)
bFC (fold change): the gene expression ratio between the salicylic acid- and ddH2O-treated samples
Blocks in red: up-regulated (FC >= 1.2); green: down-regulated (FC <= 0.8); black: not differentially expressed (FC=1.2~0.8); white: read counts < 30
italic and underlined: p < 0.05 from FPKM by DESeq
cGenes verified by qRT-PCR
