# Supplementary material for: Identification of a strawberry NPR-like gene involved in negative regulation of the salicylic acid-mediated defense pathway
Source: PLoS One. 2018 Oct 12;13(10):e0205790. doi: 10.1371/journal.pone.0205790 (PMC6185849; doi:10.1371/journal.pone.0205790)
Supplement: S5 Table — (XLSX) [file pone.0205790.s008.xlsx]

## Sheet: S5 Table
S5 Table. Genes encoding NPR, TRX/GRX, TGA and WRKY proteins (RNAseq analysis)
		Taoyuan 3					Superjumbo
Hit IDa	F. vesca ortholog	Contig	Evalue	Identity	FCb		Contig	Evalue	Identity	FCb
NPR-like proteins
cgene20070	Regulatory protein NPR1 (FvNPRL-1)	comp104543_c0_seq23	0	0.841	1.69301		comp100038_c0_seq6	0	0.99	2.66873
gene28768	Regulatory protein NPR1 (FvNPRL-2)	comp101472_c1_seq2	0	0.936	1.04266		comp96253_c0_seq11	0	0.659	1.01702
gene28770	Regulatory protein NPR1 (FvNPRL-3)	comp101889_c1_seq1	0	0.542	1.1875		comp99068_c2_seq5	0	0.733	1.21248
gene21905	Regulatory protein NPR1 (FvNPRL-5)	comp79602_c0_seq1	0	0.633	1.46154		comp72881_c0_seq1	0	0.493	1
TRX protein family
gene14242	Thioredoxin	comp91596_c0_seq1	0	0.993	1.01265		comp90300_c0_seq1	0	0.984	1.8
gene00630	ThioredoxinH-type2	comp89221_c0_seq1	0	1	1.12037		comp84630_c0_seq1	0	1	0.606061
gene09099	ThioredoxinH-type3	comp94096_c0_seq5	0	0.957	1.28333		comp87306_c0_seq5	0	0.724	0.774349
gene13569	ThioredoxinH-type9	comp92520_c0_seq1	0	0.636	0.771429		comp89433_c2_seq5	3.32e-167	0.456	0.925325
gene14908	ThioredoxinH-type	comp86838_c0_seq1	0	0.743	0.880276		comp80542_c0_seq1	0	0.771	0.691332
gene15211	ThioredoxinH-type	comp86853_c0_seq1	2.44e-177	0.97	1.08013		comp81212_c0_seq1	2.44e-176	0.965	1.41091
gene19988	ThioredoxinH-type	comp92471_c0_seq1	0	0.857	0.938193		comp94814_c5_seq1	4.88e-161	0.502	1.25
gene35217	ThioredoxinH-type	comp92520_c2_seq1	0	0.467	1.34483		comp73815_c0_seq2	0	0.373
gene00320	ThioredoxinM-type4,chloroplastic	comp90785_c0_seq1	2.48e-157	0.883	0.862069		comp85915_c0_seq2	2.97e-157	0.883	1.56912
gene00763	Ferredoxin-thioredoxin reductase	comp90185_c0_seq1	0	1	0.825617		comp78527_c0_seq1	0	1	1.38298
gene00924	ThioredoxinM-type,chloroplastic	comp91606_c1_seq2	0	0.998	0.862135		comp88986_c0_seq2	0	0.998	0.773433
gene28246	ThioredoxinM-type3,chloroplastic	comp95925_c0_seq1	0	0.978	1.30537		comp89881_c1_seq1	0	0.978	1.12916
gene17707	ThioredoxinM-type,chloroplastic	comp85967_c0_seq1	0	0.966	0.521739		comp84787_c2_seq1	0	0.976	1.45623
gene02442	Thioredoxin reductase	comp99295_c0_seq4	0	0.282	0.753521		comp95788_c0_seq3	0	0.283	0.818133
gene13002	Thioredoxin reductase 2	comp98380_c0_seq1	0	0.988	1.04485		comp93559_c1_seq2	0	0.983	1.48031
gene08127	Thioredoxin-like protein slr0233	comp95495_c2_seq2	0	0.981	0.859375		comp99113_c2_seq1	0	0.981	1.875
gene08453	Thioredoxin-like protein 4B	comp90557_c0_seq6	0	1	0.996198		comp96897_c0_seq1	0	0.982	1.26263
gene11430	Thioredoxin-like6,chloroplastic	comp101848_c0_seq1	0	0.981	1.00481		comp86967_c1_seq1	0	0.981	0.791649
gene09001	Thioredoxin-related transmembrane protein2	comp97727_c4_seq1	1.32e-140	0.325			comp87756_c1_seq3	0	0.544	0.7327
gene12300	Thioredoxin-X, chloroplastic	comp89838_c0_seq2	0	0.995	0.972472		comp87900_c1_seq1	0	0.995	0.650965
gene16819	Thioredoxin F-type2, chloroplastic	comp91675_c0_seq4	0	0.351	1.26214		comp94856_c1_seq40	0	0.488	0.681254
gene17994	Thioredoxin-like 5, chloroplastic	comp94818_c1_seq2	1.08e-116	0.707	0.73913		comp88394_c0_seq2	9.85e-141	0.991	1.09091
gene28640	Thioredoxindomain-containingprotein5	comp93951_c1_seq2	2.61e-86	0.333	1.53333		comp89654_c0_seq5	3.02e-84	0.331	1.14286
gene24655	Thioredoxin-like4	comp86997_c0_seq1	0	0.969	0.662766		comp83932_c0_seq1	0	0.969	1.38492
TGA transcription factors
gene31621	TGA1	comp102040_c1_seq4	0	0.994	1.05921		comp94685_c2_seq2	0	0.997	1.22556
gene03633	TGA-1B	comp104328_c0_seq40	0	0.857	1.08983		comp94692_c0_seq1	0	0.968	1.85124
gene21882	TGA-2.1	comp91625_c0_seq29	0	0.713	0.974026		comp91743_c0_seq3	0	0.714	1.64806
cgene14220	TGA6	comp95579_c0_seq1	0	0.988	1.2		comp95305_c1_seq1	0	0.987	1.04852
gene31322	TGA7	comp90715_c1_seq2	0	0.809	1.21739		comp92838_c0_seq3	0	0.986	0.631929
GRX protein family
gene02237	Glutaredoxin3	comp85309_c0_seq1	1.29e-103	0.332	1.12727		comp82210_c0_seq2	1.47e-103	0.332	2.10909
gene24938	Glutaredoxin-C11	comp85075_c0_seq1	2.04e-160	0.997	0.762878		comp76832_c0_seq1	7.2e-161	0.997	1.45933
gene24939	Glutaredoxin-C13	comp88826_c0_seq1	2.94e-160	0.997	1.03356		comp86026_c1_seq1	3e-160	0.997	0.730807
gene28448	Glutaredoxin-C2	comp86722_c1_seq2	0	0.773	1.42833		comp85024_c0_seq1	0	0.788	1.04132
gene14915	Glutaredoxin-C3	comp81652_c0_seq2	0	0.9	0.666667		comp80981_c0_seq3	0	1	1.47727
cgene29769	Glutaredoxin-C9	comp100105_c0_seq1	0	0.984	4.01429		comp87779_c1_seq3	0	0.998	4.88681
gene05852	Monothiol glutaredoxin-S15	comp90056_c1_seq1	7.71e-123	0.129	1.0602		comp72287_c2_seq2	0	0.341	0.67034
gene13462	Monothiol glutaredoxin-S16,chloroplastic	comp90025_c0_seq1	0	0.898	0.857923		comp86369_c0_seq2	0	0.904	1.31661
gene06774	Monothiol glutaredoxin-S2	comp90737_c1_seq6	1.49e-149	0.971	0.649283
gene06775	Monothio lglutaredoxin-S2	comp90737_c0_seq3	5.98e-147	0.955	0.590909
gene24935	Monothiol glutaredoxin-S6	comp86749_c0_seq2	2.22e-157	0.975	0.757576		comp92391_c1_seq2	4.54e-154	0.969	0.481582
gene16785	Monothiol glutaredoxin-S7,chloroplastic	comp92000_c1_seq1	0	0.989	1.06096		comp87422_c0_seq1	0	0.989	0.785069
WRKY transcription factors
gene01197	WRKY transcription factor 2	comp102805_c0_seq3	0	0.8	0.998342		comp98902_c0_seq1	0	0.801	0.785405
gene28644	WRKY transcription factor 2	comp97335_c3_seq22	0	0.518	1.03795		comp95764_c2_seq11	0	0.518	0.786241
gene04675	WRKY transcription factor 3	comp101651_c0_seq3	0	0.955	1.02258		comp95629_c1_seq1	0	0.959	1.87572
gene19478	WRKY transcription factor 6	comp103308_c0_seq14	0	0.852	1.09119		comp93901_c1_seq2	0	0.886	1.21183
gene23963	WRKY transcription factor 6	comp102906_c0_seq4	0	0.764	1.31412		comp99479_c2_seq5	0	0.835	1.68584
gene12308	WRKY transcription factor 11	comp93561_c1_seq1	0	0.568	0.94964		comp90630_c0_seq3	0	0.567	1.45821
gene23850	WRKY transcription factor 16	comp100005_c1_seq7	0	0.217	1.03254		comp90062_c1_seq4	0	0.408	0.742963
gene08720	WRKY transcription factor 17	comp93774_c1_seq22	0	0.968	1.06217		comp92323_c1_seq2	0	0.964	1.64336
gene15014	WRKY transcription factor 18	comp97203_c0_seq2	0	0.611	1.8498		comp95500_c2_seq2	0	0.997	9.75758
gene07528	WRKY transcription factor 19	comp61409_c3_seq1	0	0.22			comp70837_c0_seq1	0	0.663	1.37529
gene08506	WRKY transcription factor 19	comp84606_c0_seq1	6.49e-158	0.144	0.6875		comp84198_c5_seq19	0	0.375	0.862193
gene10530	WRKY transcription factor 19	comp104165_c3_seq6	0	0.754	1.10442		comp93148_c0_seq2	0	0.754	0.661376
gene14588	WRKY transcription factor 19						comp62855_c3_seq1	0	0.331	1.70455
gene24084	WRKY transcription factor 19	comp89812_c0_seq2	3.22e-96	0.569	1.45161		comp83786_c0_seq1	3.61e-81	0.431	1.22673
gene24812	WRKY transcription factor 19	comp94120_c5_seq2	3.62e-85	0.303	0.784722		comp90307_c3_seq1	1.51e-164	0.825	1.20393
gene26573	WRKY transcription factor 19	comp76826_c0_seq2	1.73e-64	0.254	1.23684		comp59453_c0_seq2	1.73e-64	0.254	0.80108
gene03549	WRKY transcription factor 20	comp102220_c1_seq5	0	0.949	1.29694		comp97930_c0_seq3	0	0.949	0.866111
gene19019	WRKY transcription factor 22	comp97529_c2_seq3	0	0.917	1.19549		comp90972_c0_seq4	0	0.928	1.20862
gene20560	WRKY transcription factor 23	comp83800_c0_seq1	0	0.985	3.2		comp86120_c0_seq1	0	0.983	1.97443
gene13173	WRKY transcription factor 27	comp92304_c0_seq1	0	0.739	0.746032		comp84708_c0_seq4	0	0.42	0.971787
gene13803	WRKY transcription factor 33	comp101108_c0_seq2	0	0.918	1.02391		comp97032_c1_seq16	0	0.62	1.32207
gene28174	WRKY transcription factor 33	comp100562_c0_seq7	0	0.593	1.1348		comp91207_c1_seq27	0	0.992	1.86492
gene15013	WRKY transcription factor 40	comp93538_c1_seq3	0	0.626	12.0645		comp93444_c1_seq9	0	0.623	39.1608
gene15841	WRKY transcription factor 40	comp99649_c0_seq3	0	0.655	1.30435		comp88040_c2_seq1	0	0.459	2.37374
gene18152	WRKY transcription factor 44	comp96845_c1_seq2	0	0.532	1.34416		comp93164_c0_seq1	0	0.707	1.37004
gene19219	WRKY transcription factor 46	comp99204_c3_seq1	0	0.993	1.73126		comp92768_c1_seq4	0	0.994	2.60534
gene24479	WRKY transcription factor 47	comp95553_c0_seq15	0	0.501	1.75758		comp96475_c0_seq20	0	0.501	5.18318
gene05066	WRKY transcription factor 48	comp91632_c0_seq5	0	0.643	1.47191		comp89103_c1_seq2	0	0.799	1.78378
gene15421	WRKY transcription factor 50	comp90942_c0_seq2	0	0.833	1.31724		comp85929_c1_seq1	0	0.827	3.66569
cgene22024	WRKY transcription factor 51	comp99385_c0_seq1	2.59e-177	0.637	1.75		comp91361_c2_seq1	2.01e-172	0.632	8.52273
gene16019	WRKY transcription factor 52	comp57401_c0_seq1	3.21e-57	0.125			comp79160_c0_seq1	0	0.588	0.75388
gene32076	WRKY transcription factor 53	comp97932_c1_seq3	0	0.989	1.51362		comp94790_c0_seq3	0	0.988	1.23524
gene04642	WRKY transcription factor 57	comp96926_c2_seq8	0	0.533	1.11014		comp95968_c3_seq9	0	0.532	1.26065
cgene13547	WRKY transcription factor 70	comp86300_c1_seq1	0	0.793	4.81818		comp90022_c1_seq3	0	0.483	9.3786
gene13552	WRKY transcription factor 70	comp86300_c0_seq1	1.77e-86	0.219	11
gene13561	WRKY transcription factor 70	comp89014_c0_seq1	0	0.502	0.979021		comp92534_c0_seq1	0	0.5	1.33907
gene21365	WRKY transcription factor 70	comp96589_c1_seq1	0	0.996	1.92948		comp78182_c0_seq1	0	0.762	5.80808
gene04006	WRKY transcription factor 72	comp27174_c0_seq1	0	0.407			comp91001_c0_seq3	0	0.983	4.26997
gene05611	WRKY transcription factor 72	comp84317_c0_seq1	8.39e-70	0.48	0.956522		comp34830_c0_seq1	1.45e-73	0.5	0.632411
gene25959	WRKY transcription factor 72	comp96055_c1_seq2	0	0.992	2.12		comp93511_c0_seq2	0	0.99	1.92553
gene01340	WRKY transcription factor 75	comp81494_c0_seq1	0	0.976	1.29412		comp87494_c0_seq2	0	0.684	5.58442
cgene07210	WRKY transcription factor 75	comp89326_c0_seq1	0	0.998	2.80247		comp84366_c0_seq1	0	0.997	2.62577
aReference database: Fragaria vesca Whole Genome v1.0 (build 8)
bFC (fold change): the gene expression ratio between the salicylic acid- and ddH2O-treated samples
Blocks in red: up-regulated (FC >= 1.2); green: down-regulated (FC <= 0.8); black: not differentially expressed (FC=1.2~0.8); white: read counts < 30
italic and underlined: p < 0.05 from FPKM by DESeq
cGenes verified by qRT-PCR
