# Supplementary material for: Identification of a strawberry NPR-like gene involved in negative regulation of the salicylic acid-mediated defense pathway
Source: PLoS One. 2018 Oct 12;13(10):e0205790. doi: 10.1371/journal.pone.0205790 (PMC6185849; doi:10.1371/journal.pone.0205790)
Supplement: S6 Table — (XLSX) [file pone.0205790.s009.xlsx]

## Sheet: S6 Table
S6 Table. Genes encoding pathogenesis-related (PR) proteins (RNAseq analysis)
		Taoyuan 3					Superjumbo
Hit IDa	F. vesca ortholog	Contig	Evalue	Identity	FCb		Contig	Evalue	Identity	FCb
gene01729	Pathogenesis-related protein 1A	comp84819_c0_seq1	0	0.958	1.28044		comp72000_c0_seq1	0	0.96	7.88223
cgene01774	Pathogenesis-related protein PR1	comp85255_c1_seq1	0	0.994	0.76		comp76786_c0_seq1	0	0.984	0.76
gene25015	Pathogenesis-related protein B	comp89025_c0_seq2	0	0.783	1.05435		comp74856_c0_seq1	0	0.922	0.649351
gene29606	Pathogenesis-related protein PR1	comp84331_c0_seq2	0	0.611	0.423077		comp82109_c1_seq1	0	0.611	0.923295
gene30565	Pathogenesis-related protein PR4B	comp88567_c2_seq1	0	0.982	5.90323		comp82958_c0_seq1	0	0.982	8.10127
Putative PR2 family (beta-1,3-glucanase)
gene21954	Glucan endo-1,3-beta glucosidase	comp86787_c0_seq1	0	0.537	1.63303		comp78524_c0_seq1	0	0.536	2.8125
gene26607	Glucan endo-1,3-beta glucosidase	comp86560_c2_seq1	0	0.554	1.16667		comp87020_c0_seq2	0	0.956	0.580808
gene21955	Glucan endo-1,3-beta glucosidase	comp86632_c0_seq1	0	0.951	1.55982		comp88019_c0_seq1	0	0.957	1.46524
gene05671	Glucan endo-1,3-beta glucosidase, basic isoform	comp91731_c1_seq3	0	0.582	1.55668		comp82619_c0_seq1	0	0.584	3.54958
gene21959	Glucan endo-1,3-beta glucosidase, basic isoform	comp77448_c0_seq1	0	0.501	3.42857
gene24890	Glucan endo-1,3-beta glucosidase1	comp75122_c0_seq1	2.67e-151	0.32			comp74897_c1_seq2	1.63e-126	0.261	0.46832
gene19637	Glucan endo-1,3-beta glucosidase1	comp101847_c3_seq2	0	0.625	0.740506		comp95902_c1_seq4	0	0.562	0.831057
gene20906	Glucan endo-1,3-beta glucosidase2	comp80963_c0_seq1	0	0.829	0.918033		comp71007_c0_seq1	0	0.819	0.574163
gene30530	Glucan endo-1,3-beta glucosidase2	comp95916_c0_seq3	0	0.883	0.928571		comp93628_c1_seq9	0	0.996	0.687777
gene06182	Glucan endo-1,3-beta glucosidase3	comp99376_c0_seq6	0	0.937	0.744186		comp91689_c1_seq1	0	0.935	0.757576
gene20426	Glucan endo-1,3-beta glucosidase7	comp99260_c0_seq13	0	0.843	1.32661		comp95752_c0_seq1	0	0.602	1.24188
gene03446	Glucan endo-1,3-beta glucosidase12	comp85568_c0_seq1	0	0.815	1.25926		comp85922_c3_seq1	0	0.802	0.818182
gene01212	Glucan endo-1,3-beta glucosidase12	comp100462_c0_seq3	0	0.933	0.69103		comp94008_c1_seq1	0	0.944	1.10972
gene05734	Glucan endo-1,3-beta glucosidase13	comp394090_c0_seq1	1.59e-170	0.277			comp78594_c0_seq1	0	0.99	0.526316
gene11332	Glucan endo-1,3-beta glucosidase13	comp101794_c2_seq18	0	0.991	0.735656		comp96193_c2_seq2	0	0.99	0.734463
gene19447	Glucan endo-1,3-beta glucosidase14	comp75731_c1_seq2	6.1e-102	0.728			comp65401_c0_seq1	1.04e-111	0.877	3.69318
gene21784	Glucan endo-1,3-beta glucosidase14	comp90816_c0_seq1	0	0.755	0.6		comp88797_c2_seq1	0	0.755	1.4162
gene17802	Glucan endo-1,3-beta glucosidase like protein 1	comp87018_c0_seq1	0	0.977	1.21875		comp85059_c0_seq3	0	0.97	1.09756
gene25805	Glucan endo-1,3-beta glucosidase like protein 3	comp67733_c0_seq1	0	0.697			comp86377_c1_seq2	0	0.976	0.671277
gene22713	Glucan endo-1,3-beta glucosidase like protein At1g69295	comp86385_c0_seq3	7.72e-138	0.327	1.21429		comp693_c0_seq1	1.19e-137	0.333
gene17436	Glucan endo-1,3-beta glucosidaseA6	comp77304_c0_seq1	0	0.712	0.730159		comp74833_c2_seq1	1.8e-151	0.249
gene17437	Glucan endo-1,3-beta glucosidaseA6	comp92713_c0_seq1	0	0.777	0.751101		comp92283_c0_seq6	0	0.644	1.41929
Putative PR5 family (thaumatin)
gene01308	Thaumatin like protein	comp70426_c0_seq1	6.02e-166	0.401			comp87199_c1_seq1	0	0.869	0.62201
gene32422	Thaumatin like protein	comp88029_c2_seq3	0	0.979	2.81293		comp83169_c0_seq2	0	0.875	2.53409
cgene32421	Thaumatin like protein	comp36241_c0_seq1	0	0.881	4.15517		comp36420_c0_seq1	0	0.99	29.4639
gene14602	Thaumatin like protein 1	comp56241_c0_seq1	1.68e-98	0.223			comp85173_c3_seq1	0	0.543	0.779221
gene07623	Thaumatin like protein 1	comp87826_c0_seq1	0	0.975	0.769231		comp80734_c0_seq2	0	0.681	0.94697
gene08538	Thaumatin like protein 1	comp99622_c0_seq10	0	0.98	0.738028		comp96363_c2_seq6	0	0.975	1.31882
gene09812	Thaumatin like protein 1a	comp87737_c1_seq1	0	0.788	7		comp85173_c1_seq1	0	0.785	3.09659
Putative PR3 & PR8 family (chitinase)
gene18986	Basicendo chitinase	comp51127_c0_seq1	0	0.994	0.818304		comp44464_c0_seq1	0	0.994	1.62718
gene14019	Chitinase1	comp90964_c1_seq2	0	0.451	0.666667		comp86800_c0_seq2	0	0.452	0.809555
gene09377	Chitinase3	comp88067_c2_seq3	2.42e-94	0.296	1.67007		comp85143_c3_seq7	5.1e-79	0.26	2.89773
gene02717	Chitinase4	comp86934_c1_seq2	0	0.646	2.725		comp84458_c2_seq4	0	0.973	4.45887
gene19212	Chitinase domain containing protein1	comp95433_c4_seq4	0	0.612	1.10169		comp75055_c0_seq1	0	0.395	2.27273
gene32610	ChitinaselikeproteinPB1E7.04c	comp85470_c0_seq2	0	0.264	1.30709		comp293914_c0_seq1	1.96e-114	0.074
gene14479	Cystathioninebetalyase, chloroplastic	comp81796_c0_seq1	0	0.397	1.3125		comp92744_c0_seq6	0	0.356	0.9067
gene31660	Deoxyribonuclease2alpha	comp80078_c0_seq1	0	0.527	1.4
gene13072	Endochitinase	comp89633_c0_seq2	0	0.466	1.16667		comp84886_c2_seq2	0	0.515	3.09455
gene05162	Endochitinase1	comp89571_c0_seq2	0	0.354	0.675497		comp91492_c0_seq2	0	0.346	0.777972
gene22465	Endochitinase1	comp94391_c1_seq4	0	0.992	0.828642		comp82955_c0_seq1	0	0.991	1.10644
gene17204	EndochitinaseA2	comp93120_c1_seq1	0	0.978	10.8333		comp91700_c1_seq2	0	0.983	7.98268
gene13071	EndochitinaseA2	comp90257_c0_seq3	0	0.942	0.765873
gene21697	EndochitinasePR4	comp86133_c0_seq2	0	0.759	1.38095		comp30018_c0_seq1	0	0.389	1.85771
Putative PR9 family (peroxidase)
gene23913	Peroxidase 3	comp79213_c0_seq2	0	0.502	0.521739		comp85439_c0_seq2	0	0.989	0.766234
gene28140	Peroxidase 4	comp91476_c0_seq1	0	0.562	1.31278		comp90751_c4_seq1	0	0.867	0.995774
gene15199	Peroxidase 9	comp91035_c0_seq2	0	0.481	1.01724		comp86904_c0_seq1	0	0.523	1.66743
gene27591	Peroxidase 12	comp93585_c0_seq1	0	0.987	1.14877		comp87296_c0_seq1	0	0.998	1.45727
gene24405	Peroxidase 15						comp48277_c0_seq1	0	0.459	2.77273
gene01661	Peroxidase 19	comp65605_c1_seq1	0	0.475	1.21429		comp9670_c0_seq1	0	0.336
gene31037	Peroxidase 25	comp74468_c0_seq1	0	0.429			comp62328_c0_seq1	0	0.812	1.25874
gene01539	Peroxidase 35	comp95032_c0_seq2	0	0.983	1.02439		comp91311_c1_seq1	0	0.566	1.5508
gene11777	Peroxidase 42	comp85039_c1_seq1	1.93e-154	0.948	1.25		comp65488_c0_seq2	9.78e-135	0.744
gene31145	Peroxidase 47	comp6777_c0_seq1	0	0.316			comp85316_c0_seq1	0	0.42	0.631313
gene29954	Peroxidase 48	comp92557_c3_seq1	1.95e-78	0.214	1.14545		comp85785_c0_seq1	2.26e-78	0.214	0.777882
gene01331	Peroxidase 55	comp87749_c2_seq3	1.37e-99	0.214	0.774194		comp635017_c0_seq1	8.05e-115	0.223
gene28350	Peroxidase 63	comp96263_c0_seq5	0	0.974	0.788889		comp91740_c0_seq1	0	0.967	1.17344
gene09255	Catalase peroxidase	comp99874_c0_seq5	3.19e-69	0.492	1.13793		comp95765_c1_seq16	1.8e-67	0.488	0.780098
gene13837	Cationic peroxidase 1	comp94795_c0_seq2	0	0.953	3.87879		comp90676_c0_seq2	0	0.983	7.53247
gene11935	Lascorbate peroxidase	comp102319_c0_seq3	0	0.546	1.19728		comp96840_c2_seq10	0	0.545	0.653786
gene11632	Lascorbate peroxidase 6	comp95060_c0_seq2	0	0.358	0.971429		comp93972_c0_seq2	0	0.597	1.37549
gene25391	Lascorbate peroxidase, cytosolic	comp94442_c2_seq1	0	0.412	1.29216		comp92112_c0_seq1	0	0.396	1.39415
gene18099	Lascorbate peroxidase 2, cytosolic	comp87721_c0_seq1	0	0.997	1.54667		comp84103_c1_seq5	0	0.997	0.472089
gene07647	Lascorbateperoxidase3, peroxisomal	comp95673_c0_seq1	0	0.425	1.01807		comp85562_c0_seq1	0	0.423	1.56863
gene11214	LascorbateperoxidaseT, chloroplastic	comp94159_c0_seq1	0	0.865	0.897098		comp91134_c0_seq4	0	0.87	0.773428
gene11732	Lignin forming anionic peroxidase	comp80241_c2_seq3	0	0.998	0.290323		comp7451_c0_seq1	9.72e-35	0.152
gene15456	Lignin forming anionic peroxidase						comp77072_c1_seq1	0	0.655	34
gene21247	Monocopperoxidaselikeprotein SKS1	comp99550_c0_seq1	0	0.555	1.3125		comp76945_c0_seq1	0	0.818	1.17845
gene32248	Monocopperoxidaselikeprotein SKU5	comp99550_c2_seq1	0	0.628	0.673428		comp96308_c0_seq4	0	0.628	1.16272
gene17390	Monocopperoxidaselikeprotein SKU5	comp99621_c0_seq6	0	0.485	0.855346		comp94096_c0_seq4	0	0.526	0.793529
gene03564	Multicopperoxidasemco	comp86502_c0_seq1	0	0.991	0.673469		comp80108_c0_seq1	0	0.992	0.661157
gene14999	Phospholipid hydroperoxide glutathione peroxidase1, chloroplastic	comp94859_c2_seq2	0	0.659	0.996337		comp86938_c4_seq5	0	0.659	1.35065
gene17670	Phospholipid hydroperoxide glutathione peroxidase	comp96518_c2_seq1	1.29e-61	0.155			comp98232_c0_seq19	0	0.45	0.662438
gene32457	Phospholipid hydroperoxide glutathione peroxidase 6	comp78104_c0_seq1	2.79e-173	0.379	0.61194		comp68962_c0_seq1	1.3e-50	0.163
gene32458	Phospholipid hydroperoxide glutathione peroxidase 6	comp85644_c1_seq1	0	0.984	1.35411		comp82982_c0_seq1	0	0.984	0.918452
Putative PR10 family (ribonuclease properties)
gene29672	Ribonuclease1	comp67877_c0_seq1	0	0.815			comp82832_c0_seq1	0	0.975	0.564263
gene13778	Ribonuclease1	comp95088_c1_seq3	0	0.847	0.813117		comp89984_c0_seq1	0	0.852	1.54845
gene29674	Ribonuclease1	comp88106_c0_seq1	0	0.977	0.789216		comp90608_c1_seq4	0	0.977	0.993239
gene02675	Ribonuclease2	comp92357_c0_seq1	0	0.977	1.32432		comp90238_c1_seq2	0	0.976	0.948617
gene19210	Ribonuclease2	comp95963_c0_seq1	0	0.996	1.10016		comp91563_c0_seq1	0	0.996	1.73427
gene01362	Ribonuclease3	comp90661_c0_seq1	0	0.71	0.888889		comp83716_c0_seq2	0	0.86	0.574866
gene05414	Ribonuclease3	comp85212_c0_seq2	0	0.997	0.771963		comp86080_c0_seq1	0	0.995	1.62791
gene12797	Ribonuclease3						comp96660_c2_seq31	4.66e-75	0.168	0.606944
gene21565	Ribonuclease3	comp99392_c0_seq1	0	0.672	1.00227		comp94715_c0_seq3	0	0.672	1.2779
gene10065	Ribonuclease3	comp105176_c0_seq43	0	0.966	0.821561		comp98281_c0_seq80	0	0.729	0.627321
gene15549	RibonucleaseE	comp104684_c0_seq13	0	0.938	0.94163		comp100384_c0_seq3	0	0.533	0.773956
gene34780	RibonucleaseH						comp95563_c0_seq1	0	0.865	0.727273
gene15378	Ribonuclease H2 subunitA	comp87743_c1_seq3	0	0.981	1.06383		comp97876_c5_seq1	0	0.981	1.21212
gene06360	Ribonuclease J	comp102958_c1_seq9	0	0.899	0.841496		comp94567_c1_seq2	0	0.854	1.31274
gene14014	Ribonuclease P protein subunit p30	comp103337_c4_seq2	0	0.705	0.91358		comp97496_c3_seq2	0	0.702	0.792327
gene03796	RibonucleaseR	comp96887_c0_seq4	0	0.916	0.654391		comp486153_c0_seq1	3.38e-81	0.182
gene06233	RibonucleaseR	comp76001_c1_seq1	0	0.594	9.66667		comp91443_c0_seq4	0	0.88	2.4612
gene18299	DeoxyribonucleaseTATDN1	comp96012_c4_seq1	0	0.89	1.22222		comp89870_c0_seq1	0	0.899	1.3961
gene16920	Ribonuclease H proteinAt1g65750	comp90556_c0_seq6	5.36e-123	0.913	1.2931		comp821381_c0_seq1	3.29e-91	0.686
gene21841	Ribonuclease H proteinAt1g65750	comp97811_c0_seq8	0	0.088	1.71946		comp359146_c0_seq1	1.91e-114	0.055
gene21698	Ribonuclease H proteinAt1g65750	comp75749_c0_seq1	0	0.931	1.57143		comp47557_c0_seq1	0	0.656
gene17074	Ribonuclease H proteinAt1g65750	comp69014_c0_seq5	0	0.446	0.794118		comp22818_c0_seq1	0	0.211
gene06294	Ribonuclease H proteinAt1g65750	comp102560_c1_seq5	0	0.692	1.32653		comp50328_c0_seq2	4.67e-73	0.121
gene07240	Ribonuclease H proteinAt1g65750	comp83125_c0_seq1	7.09e-124	0.28	1.03333		comp86095_c3_seq1	8.46e-124	0.28	1.43939
gene33499	Ribonuclease H proteinAt1g65750						comp88363_c0_seq2	1.42e-151	0.99	0.671937
gene25402	Ribonuclease H proteinAt1g65750	comp80031_c0_seq1	1.46e-170	0.437	5.46154		comp71617_c0_seq2	6.63e-148	0.385	8.18182
gene02147	Ribonuclease H proteinAt1g65750	comp88432_c0_seq2	0	0.656			comp83981_c1_seq4	0	0.31	0.673401
gene07788	Ribonuclease H proteinAt1g65750	comp81365_c0_seq1	0	0.404	1.06		comp37980_c0_seq1	0	0.404	0.658307
gene23592	Ribonuclease H proteinAt1g65750	comp88252_c1_seq3	2e-115	0.092			comp79467_c0_seq1	0	0.187	0.797011
gene07834	Ribonuclease H proteinAt1g65750	comp95452_c2_seq1	3.48e-53	0.203			comp98404_c2_seq41	5.65e-47	0.186	0.583004
gene26357	Ribonuclease H proteinAt1g65750	comp92473_c1_seq11	0	0.95	1.37931		comp86763_c0_seq2	0	0.951	1.05195
gene02677	Ribonuclease H proteinAt1g65750						comp120399_c0_seq1	1.29e-155	0.824	1.24709
gene28884	Ribonuclease H proteinAt1g65750	comp67252_c0_seq2	5.46e-23	0.144	1.35714		comp92015_c2_seq4	1.29e-62	0.31	0.68521
gene08945	Ribonuclease H proteinAt1g65750	comp85007_c0_seq1	0	0.345	1.61404		comp78958_c0_seq1	0	0.347	1.06612
gene31671	Ribonuclease H proteinAt1g65750	comp184154_c0_seq1	3.58e-130	0.176	0.867647		comp47166_c0_seq1	5.48e-130	0.176	0.789288
gene13511	Ribonuclease H proteinAt1g65750	comp50346_c0_seq1	0	0.258			comp85418_c3_seq7	0	0.259	0.449859
gene05369	Ribonuclease H proteinAt1g65750	comp81075_c0_seq1	9.78e-61	0.16	0.774194		comp93186_c0_seq3	1.06e-165	0.277	0.988526
gene15328	Ribonuclease H proteinAt1g65750	comp98011_c0_seq1	0	0.134			comp93203_c1_seq2	0	0.13	0.643406
gene05119	Ribonuclease H proteinAt1g65750						comp85509_c2_seq7	2.39e-16	0.125	0.744995
gene00520	Ribonuclease H proteinAt1g65750	comp76753_c0_seq1	0	0.133	1.09677		comp64985_c0_seq1	0	0.133	0.765927
gene09066	Ribonuclease H proteinAt1g65750	comp97175_c2_seq2	0	0.477	1.02738		comp96093_c2_seq1	0	0.477	0.785793
gene10988	Ribonuclease H proteinAt1g65750	comp78815_c0_seq1	0	0.157	0.709091		comp92433_c0_seq5	0	0.159	0.911797
gene29170	Ribonuclease H proteinAt1g65750	comp65724_c0_seq1	4.14e-121	0.14	0.666667
gene06592	Ribonuclease H proteinAt1g65750	comp49248_c0_seq1	0	0.186	1.46154
gene24238	Ribonuclease H proteinAt1g65750	comp72237_c0_seq1	1.29e-177	0.207	2.54545
gene16923	Ribonuclease H proteinAt1g65750	comp95999_c3_seq4	3.18e-54	0.044	1.22727
gene21554	Ribonuclease H proteinAt1g65750	comp40250_c0_seq1	0	0.191	0.785714
gene31430	Ribonuclease H proteinAt1g65750	comp101232_c0_seq2	0	0.937	1.22826
gene10691	Ribonuclease H proteinAt1g65750	comp54519_c0_seq2	0	0.282	0.506098
gene16809	Regulatorof ribonuclease like protein 2	comp88766_c1_seq1	0	0.99	1.39161		comp85031_c0_seq1	0	0.988	2.41779
gene28127	Regulatorof ribonuclease like protein 3						comp42925_c0_seq1	0	0.446	3.93939
gene20459	RibonucleasesP/ MRP protein subunit POP1	comp104350_c0_seq1	0	0.809	0.837012		comp100109_c1_seq7	0	0.781	0.626298
gene21522	Endoribonuclease Dicer homolog2a	comp101635_c0_seq11	0	0.607	1.12559		comp96271_c1_seq1	0	0.648	0.773406
gene15481	Endoribonuclease Dicer homolog3a	comp105374_c2_seq2	0	0.925	0.997912		comp100437_c0_seq1	0	0.794	0.688118
gene20164	Exodeoxy ribonuclease 7 large subunit	comp102558_c3_seq1	1.78e-180	0.566			comp79189_c0_seq2	0	0.974	0.652174
gene26033	Exodeoxy ribonuclease 7 large subunit	comp94708_c0_seq1	5.67e-94	0.409	1.24324		comp80280_c0_seq1	4.5e-99	0.435	1.31232
gene05773	Exoribonuclease2	comp92789_c0_seq3	1.24e-130	0.968	1.24812		comp87821_c0_seq1	1.26e-130	0.968	1.26263
gene13928	Exoribonuclease2	comp98103_c0_seq4	0	0.939	1.14076		comp95112_c0_seq4	0	0.936	1.77215
gene04740	ExtracellularribonucleaseLE	comp89930_c0_seq2	0	0.386	4.26316		comp81274_c0_seq2	0	0.386	2.44992
gene25954	NuclearribonucleaseZ	comp96755_c1_seq2	0	0.578	1.23404		comp93568_c1_seq1	0	0.769	0.804196
gene15374	Oligoribonuclease	comp90832_c0_seq1	1.21e-134	0.288	0.939394		comp91183_c0_seq1	1.03e-134	0.288	1.60428
aReference database: Fragaria vesca Whole Genome v1.0 (build 8)
bFC (fold change): the gene expression ratio between the salicylic acid- and ddH2O-treated samples
Blocks in red: up-regulated (FC >= 1.2); green: down-regulated (FC <= 0.8); black: not differentially expressed (FC=1.2~0.8); white: read counts < 30
italic and underlined: p < 0.05 from FPKM by DESeq
cGenes verified by qRT-PCR
