# Supplementary material for: Identification of a strawberry NPR-like gene involved in negative regulation of the salicylic acid-mediated defense pathway
Source: PLoS One. 2018 Oct 12;13(10):e0205790. doi: 10.1371/journal.pone.0205790 (PMC6185849; doi:10.1371/journal.pone.0205790)
Supplement: S7 Table — (XLSX) [file pone.0205790.s010.xlsx]

## Sheet: S7 Table
S7 Table. Genes encoding resistance (R) proteins (RNAseq analysis)
		Taoyuan 3					Superjumbo
Hit IDa	F. vesca ortholog	Contig	Evalue	Identity	FC		Contig	Evalue	Identity	FC
gene12206	Disease resistance protein At4g27190	comp103140_c3_seq23	0	0.945	1.46946		comp99036_c1_seq18	0	0.93	1.07
gene03305	Disease resistance protein At4g27190	comp102160_c0_seq12	0	0.636	0.95203		comp98227_c1_seq5	0	0.634	0.71
gene34170	Disease resistance protein At4g27190	comp100022_c2_seq10	0	0.348	0.929688		comp86008_c1_seq5	0	0.375	1.26
gene35135	Disease resistance protein At4g27190	comp105660_c0_seq7	0	0.341	1.10998		comp88429_c0_seq2	1.19e-108	0.106	1.61
gene05629	Disease resistance protein At4g27190	comp99270_c1_seq2	0	0.334	1.34375		comp92507_c0_seq5	0	0.35	0.62
gene34169	Disease resistance protein At4g27190	comp93746_c0_seq4	0	0.307	1.27451		comp88429_c5_seq5	0	0.225	0.6
gene30421	Disease resistance protein At4g27190	comp104685_c0_seq7	0	0.258	1.06209		comp90827_c3_seq2	0	0.19	1.28
gene34163	Disease resistance protein At4g27190	comp87417_c2_seq4	0	0.185	1.25		comp98658_c1_seq7	0	0.148	1.72
gene24741	Disease resistance protein At4g27190	comp88022_c0_seq5	0	0.128	1.73333
gene13686	Disease resistance protein RPM1	comp102978_c0_seq3	0	0.987	1.68		comp99330_c2_seq1	0	0.989	2.57
gene13687	Disease resistance protein RPM1	comp97748_c0_seq10	0	0.956	1.5913		comp95792_c0_seq1	0	0.991	4.44
gene25088	Disease resistance protein RPM1	comp85590_c0_seq1	0	0.918	1.41176		comp74229_c0_seq2	0	0.863	1.38
gene13684	Disease resistance protein RPM1	comp92376_c0_seq5	0	0.581	1.23529		comp99933_c0_seq13	0	0.566	1.37
gene35053	Disease resistance protein RPM1	comp87959_c1_seq4	0	0.533	0.711538		comp78810_c2_seq2	0	0.533	0.83
gene13682	Disease resistance protein RPM1	comp86729_c1_seq3	0	0.411	1.38596		comp86418_c3_seq3	0	0.288	1.06
gene31333	Disease resistance protein RPM1	comp99291_c3_seq1	0	0.374	2.4375		comp91515_c0_seq3	0	0.4	2.18
gene13905	Disease resistance protein RPM1	comp97748_c1_seq1	0	0.152			comp79702_c2_seq1	0	0.553	2.35
gene08710	Disease resistance protein RPS2	comp100780_c1_seq5	0	0.442	1.13422		comp96927_c0_seq8	0	0.708	1.2
gene34878	Disease resistance protein RPS2	comp92062_c1_seq7	2.49e-70	0.148	0.638298
gene34041	Disease resistance response protein 206						comp86994_c0_seq2	0	0.986	1.34
gene32001	Disease resistance response protein 206	comp83936_c0_seq1	0	0.988	0.4		comp81915_c0_seq1	0	0.979	2.12
gene13057	Disease resistance response protein 206	comp96152_c1_seq1	0	0.745			comp79788_c0_seq1	0	0.968	2.1
gene14437	Disease resistance response protein 206	comp55255_c0_seq1	4.87e-104	0.373			comp75644_c0_seq1	0	0.98	2.83
gene14951	Disease resistance RPP13	comp98990_c1_seq5	0	0.803	1.204		comp95087_c0_seq1	0	0.91	1.31
gene16337	Multidrug resistance protein 1	comp88661_c1_seq1	0	0.987	0.903846		comp81793_c1_seq4	0	0.989	1.87
gene22132	Multidrug resistance protein 1	comp99646_c2_seq1	0	0.978	1.01408		comp94307_c2_seq3	0	0.98	1.23
gene34714	Pleiotropic drug resistance protein 1	comp92786_c1_seq15	0	0.543	0.616601		comp92592_c7_seq1	0	0.182
gene08357	Pleiotropic drug resistance protein 1	comp94906_c0_seq1	1.98e-136	0.381	0.763158		comp91869_c2_seq1	0	0.751	1.07
gene25738	Pleiotropic drug resistance protein 12	comp65127_c1_seq1	0	0.44	0.75		comp84483_c0_seq1	0	0.44	0.6
gene23175	Pleiotropic drug resistance protein 2	comp105273_c1_seq1	0	0.485	0.59
gene23502	Pleiotropic drug resistance protein 2	comp88496_c3_seq2	0	0.423	1		comp80188_c1_seq2	0	0.424	0.66
gene23495	Pleiotropic drug resistance protein 2	comp105579_c0_seq1	0	0.322	0.79859
gene23498	Pleiotropic drug resistance protein 2	comp85464_c0_seq1	0	0.314	1.0361		comp78262_c0_seq1	0	0.202	1.38
gene23176	Pleiotropic drug resistance protein 2	comp86521_c2_seq1	0	0.127	0.755224		comp100551_c0_seq1	0	0.458	1.17
gene22971	Pleiotropic drug resistance protein 3	comp98688_c0_seq4	0	0.507	1.36469		comp93335_c0_seq3	0	0.641	0.76
gene22926	Pleiotropic drug resistance protein 3	comp56449_c0_seq1	0	0.34			comp62899_c2_seq1	0	0.384	0.69
gene22891	Pleiotropic drug resistance protein 3	comp51912_c0_seq2	0	0.272	1.13043		comp78604_c1_seq4	0	0.39	1.25
gene28390	Disease resistance protein At1g15890	comp94116_c1_seq1	0	0.475	1.61333		comp97922_c0_seq1	0	0.374	2
gene32510	Disease resistance protein At1g61190	comp82751_c2_seq1	0	0.207	1.4
gene14462	Disease resistance protein At1g61310	comp103086_c1_seq1	1.21e-166	0.254			comp98259_c1_seq1	5.55e-163	0.265	3.12
gene35100	Disease resistance protein At4g14610						comp48761_c0_seq1	6.75e-63	0.329	1.91
gene02136	Disease resistance protein At4g27220	comp71903_c1_seq1	0	0.701			comp74033_c1_seq1	0	0.701	0.46
gene08930	Disease resistance protein At4g27220	comp39501_c0_seq1	0	0.484	0.597015		comp69608_c1_seq3	0	0.377	1.4
gene30386	Disease resistance protein At4g27220	comp105601_c0_seq4	0	0.335	0.997357		comp100962_c0_seq4	0	0.678	0.77
gene34331	Disease resistance protein At4g27220	comp103513_c4_seq1	0	0.297	1.22488		comp95779_c3_seq4	0	0.322	1.02
gene33793	Disease resistance protein At4g27220	comp105336_c1_seq11	0	0.262	1.35142		comp89641_c3_seq1	0	0.169	1.4
gene34180	Disease resistance protein At4g27220	comp100959_c5_seq22	0	0.252	1.2093
gene12665	Disease resistance protein At4g27220	comp81843_c1_seq3	2.77e-166	0.166	1.21429
cgene15044	Disease resistance protein At4g33300	comp101281_c0_seq5	0	0.986	1.45		comp99061_c1_seq1	0	0.985	1.31
gene05804	Disease resistance protein At5g63020	comp83945_c0_seq2	0	0.289	0.510204		comp76102_c0_seq2	0	0.321	0.75
gene29372	Disease resistance protein At5g66900	comp91080_c1_seq8	0	0.938	1.42222		comp94459_c0_seq14	0	0.402	1.46
gene08419	Disease resistance protein At5g66900	comp93767_c0_seq20	0	0.735	1.34052		comp93600_c3_seq6	0	0.737	4.02
gene24126	Disease resistance protein At5g66900	comp105131_c0_seq1	0	0.72	1.25186		comp100714_c1_seq20	0	0.982	1.17
gene24127	Disease resistance protein At5g66900	comp103647_c1_seq1	0	0.692	1.32698		comp86123_c6_seq2	0	0.195	1.53
gene04014	Disease resistance protein At5g66900	comp97838_c0_seq2	0	0.687	0.992026		comp98392_c1_seq8	0	0.953	0.67
gene24125	Disease resistance protein At5g66900	comp99006_c2_seq6	0	0.452	1.35808		comp75949_c0_seq1	0	0.242	3.06
gene24118	Disease resistance protein At5g66900	comp101064_c1_seq4	0	0.436	1.25407		comp89197_c0_seq8	0	0.245	0.84
gene24108	Disease resistance protein At5g66900	comp145529_c0_seq1	0	0.4	0.787879		comp92878_c2_seq1	0	0.345	0.64
gene24119	Disease resistance protein At5g66900	comp88992_c0_seq1	0	0.398	1.59848		comp83504_c1_seq1	0	0.353	2.86
gene24101	Disease resistance protein At5g66900	comp96939_c0_seq2	0	0.368	1.28704		comp93784_c0_seq8	0	0.393	1.55
gene24089	Disease resistance protein At5g66900	comp88494_c2_seq2	0	0.33	1.63889		comp88199_c5_seq2	0	0.292	1.23
gene28346	Disease resistance protein At5g66900	comp94813_c3_seq2	0	0.245	0.92		comp86123_c8_seq1	0	0.312	0.75
gene24123	Disease resistance protein At5g66900	comp91983_c2_seq1	0	0.194	1.41463		comp97035_c3_seq2	0	0.313	0.93
gene01229	Disease resistance protein At5g66900	comp75779_c0_seq1	0	0.184	0.766667		comp98392_c0_seq1	0	0.163
gene05732	Disease resistance protein At5g66900	comp94813_c4_seq2	0	0.155	1.53333		-	0	0.25
gene24122	Disease resistance protein At5g66900	comp83266_c4_seq2	0	0.114	1.21429		comp79267_c0_seq1	0	0.343	3.56
gene27108	Disease resistance protein At5g66910	comp85709_c0_seq2	0	0.988	0.841837		comp84887_c0_seq2	0	0.99	1.27
gene16047	Disease resistance protein At5g66910	comp88075_c2_seq1	0	0.628	1.64286		comp87128_c0_seq4	0	0.422	1.68
gene24102	Disease resistance protein At5g66910	comp83266_c2_seq4	0	0.454	0.925		comp88199_c1_seq1	0	0.317	1.6
gene32518	Disease resistance protein RXW24L	comp97518_c0_seq2	0	0.997	0.754098		comp90683_c1_seq1	0	0.994	0.71
gene07436	Disease resistance RPP8	-	-	-			comp53798_c0_seq1	0	0.578	0.73
gene07270	Disease resistance RPP8	comp95162_c1_seq2	0	0.993	1.3557		comp93692_c2_seq3	0	0.622	1.84
gene28332	Disease resistance RPP8	comp104923_c0_seq26	0	0.934	0.9571		comp99357_c0_seq4	0	0.954	0.74
gene19032	Disease resistance RPP8	comp82934_c0_seq1	0	0.823	1.03399		comp88850_c3_seq2	0	0.823	0.74
gene03060	Disease resistance RPP8	comp89666_c2_seq2	0	0.631	0.825243		comp85589_c0_seq1	0	0.201	0.69
gene31331	Disease resistance RPP8	comp61114_c0_seq1	0	0.541	1.61765		comp393121_c0_seq1	1.38e-94	0.163
gene03217	Disease resistance RPP8	comp89912_c3_seq1	0	0.247	1.63333		comp85589_c1_seq3	0	0.615	0.82
gene19223	Disease resistance protein At1g50180	comp75745_c0_seq1	0	0.187	0.578947		comp68729_c0_seq1	0	0.105
gene19222	Disease resistance protein At1g50180	comp15828_c0_seq2	1.1e-177	0.172			comp156788_c0_seq1	1.94e-161	0.164	1.44
gene27071	Disease resistance protein At1g59780						comp85055_c0_seq2	0	0.979	0.52
gene28528	Disease resistance protein At1g63350	comp507953_c0_seq1	0	0.303			comp73857_c0_seq1	0	0.949	0.65
gene16731	Disease resistance protein At3g14460						comp94847_c1_seq1	7.82e-146	0.133	0.73
gene26640	Disease resistance protein At3g14460	comp101670_c1_seq19	0	0.669	0.929835		comp87178_c0_seq2	0	0.25	1.23
gene11980	Disease resistance protein At3g14460	comp105208_c0_seq11	0	0.411	1.13095		comp100699_c0_seq26	0	0.616	1.24
gene04541	Disease resistance protein At3g14460	comp146091_c0_seq1	0	0.378	1.5		-	0	0.322
gene15722	Disease resistance protein At3g14460	comp91186_c3_seq1	0	0.244	0.761062		comp99703_c1_seq31	0	0.504	0.92
gene20858	Disease resistance protein At3g14460	comp10097_c0_seq1	0	0.194			comp98515_c0_seq8	1.68e-150	0.144	0.77
gene26650	Disease resistance protein At3g14460	comp83731_c0_seq1	6.65e-84	0.117	0.708333
gene12775	Disease resistance protein At4g11170	comp84993_c0_seq45	1.81e-170	0.846	1.27273		comp91105_c4_seq1	1.77e-50	0.2
gene11218	Disease resistance protein At4g11170	comp226679_c0_seq1	0	0.637	0.484848		-	0	0.242
gene12207	Disease resistance protein At5g47280	comp103140_c1_seq1	0	0.29	1.10714		comp87094_c0_seq9	0	0.528	1.2
gene16734	Disease resistance protein RGA1	comp105519_c0_seq2	0	0.763	1.16234		comp100257_c1_seq4	0	0.427	0.67
gene19597	Disease resistance protein RGA1	comp100632_c1_seq4	0	0.55	0.870293		comp96071_c4_seq18	0	0.52	0.59
gene15980	Disease resistance protein RGA3	comp88796_c1_seq5	0	0.927	0.883041		comp20566_c0_seq1	0	0.594	0.75
gene06642	Disease resistance protein RGA3	comp76742_c1_seq1	0	0.637	1.35088		comp86007_c0_seq1	0	0.994	0.97
gene05887	Disease resistance protein RGA3	comp37787_c0_seq1	0	0.568	4.56		comp26524_c0_seq1	0	0.122
gene18783	Disease resistance protein RGA3	comp100032_c1_seq1	0	0.415	1.20789		comp100494_c0_seq1	0	0.816	0.9
gene34521	Disease resistance protein RGA3	comp81368_c0_seq1	0	0.273	1.29167
gene26630	Disease resistance protein RGA4	comp88736_c1_seq2	0	0.181	1.17143		comp99956_c0_seq7	0	0.353	0.53
gene34130	Disease resistance protein RGA4	comp75464_c1_seq2	9.6e-107	0.125	0.9		comp77374_c0_seq4	9.82e-107	0.125	0.74
gene34116	Disease resistance RPP13						comp100968_c0_seq37	0	0.38	1.33
gene26511	Disease resistance RPP13	comp103878_c1_seq12	0	0.621	1.17689		comp98284_c2_seq3	0	0.621	1.2
gene03577	Disease resistance RPP13	comp102597_c0_seq1	0	0.482	1.24277		comp79195_c0_seq1	0	0.487	0.85
gene35142	Disease resistance RPP13	comp87896_c1_seq1	0	0.448	1.04301		comp86027_c4_seq5	0	0.366	1.32
gene35140	Disease resistance RPP13	comp98660_c2_seq1	0	0.447	1.30556		comp94469_c2_seq3	0	0.594	1.54
gene34119	Disease resistance RPP13	comp105247_c0_seq2	0	0.265	1.35294
gene25023	Disease resistance RPP13	comp67968_c0_seq2	3.36e-172	0.197			comp75906_c0_seq2	1.2e-167	0.193	0.69
gene13186	Late blight resistance protein R1A	comp88397_c0_seq5	0	0.99	1.10608		comp96250_c0_seq1	0	0.995	2.49
gene01435	Late blight resistance protein R1A	comp96040_c2_seq1	0	0.681	0.620253		comp83099_c0_seq1	0	0.675	0.67
gene31838	Late blight resistance protein R1A	comp79789_c0_seq1	0	0.636	1.21429		comp85224_c0_seq1	0	0.637	1.83
gene03178	Multidrug resistance protein	comp83877_c0_seq1	0	0.485	0.883721		comp95824_c3_seq1	0	0.906	0.57
gene32325	Tellurite resistance protein tehA	comp95966_c0_seq2	0	0.995	1.11268		comp94572_c0_seq3	0	0.912	0.72
gene13151	Tellurite resistance protein tehA	comp85392_c2_seq8	0	0.708	1.02055		comp77918_c1_seq4	0	0.926	0.44
gene13150	Tellurite resistance protein tehA	comp85392_c1_seq1	4.49e-152	0.201			comp237757_c0_seq1	0	0.528	2.5
gene23747	Tetracycline resistance protein, class D	comp88544_c0_seq25	0	0.83	0.763389		comp91596_c0_seq4	0	0.425	0.71
gene32631	TMV resistance protein N						comp86561_c3_seq1	0	0.932	1.3
gene23849	TMV resistance protein N						comp86659_c3_seq3	0	0.902	0.67
gene16473	TMV resistance protein N						comp68974_c0_seq2	0	0.862	3.2
gene07385	TMV resistance protein N	comp97585_c1_seq2	0	0.984	1.25		comp86167_c0_seq3	0	0.984	0.64
gene32662	TMV resistance protein N	comp94040_c1_seq1	0	0.96	1.03189		comp78899_c0_seq1	0	0.96	0.78
gene03952	TMV resistance protein N	comp104713_c0_seq9	0	0.959	1.28738		comp100654_c0_seq21	0	0.892	0.97
gene34976	TMV resistance protein N	comp105652_c0_seq6	0	0.885	1.20688		comp100946_c1_seq18	0	0.857	0.9
gene26734	TMV resistance protein N	comp92302_c4_seq1	0	0.883	1.10112		comp84420_c1_seq12	0	0.973	0.62
gene11219	TMV resistance protein N	comp69057_c1_seq1	0	0.858	0.726708		comp74120_c1_seq6	0	0.858	1.47
gene11398	TMV resistance protein N	comp103452_c1_seq2	0	0.82	1.27647		comp99965_c0_seq7	0	0.811	0.89
gene26570	TMV resistance protein N	comp88533_c2_seq1	0	0.774	1.25		comp95934_c2_seq1	0	0.895	0.94
gene16678	TMV resistance protein N	comp105278_c0_seq19	0	0.77	1.38631		comp98412_c4_seq1	0	0.309	1.06
gene14135	TMV resistance protein N	comp80938_c0_seq1	0	0.769	1.70588		comp80548_c1_seq4	0	0.768	2.21
gene24400	TMV resistance protein N	comp102450_c0_seq3	0	0.754	1.15194		comp92103_c1_seq7	0	0.753	1.33
gene32632	TMV resistance protein N	comp92355_c2_seq1	0	0.701	2.13235		comp86561_c0_seq1	0	0.514	1.34
gene07386	TMV resistance protein N	comp97585_c0_seq1	2.88e-154	0.581	1.36364		-	5.52e-140	0.534
gene34024	TMV resistance protein N	comp105569_c0_seq1	0	0.556	1.23088		comp100927_c0_seq1	0	0.462	0.97
gene11253	TMV resistance protein N	comp95948_c0_seq1	0	0.543	1.52206		comp95032_c1_seq4	0	0.651	1.39
gene02280	TMV resistance protein N	comp105123_c1_seq7	0	0.535	1.57754		comp98447_c2_seq10	0	0.3	1.02
gene34978	TMV resistance protein N	comp89262_c2_seq2	0	0.509	1.5		comp81702_c1_seq3	0	0.464	2.42
gene12085	TMV resistance protein N	comp96315_c2_seq11	0	0.507	1.29888		comp93376_c0_seq2	0	0.686	0.8
gene13368	TMV resistance protein N	comp95184_c0_seq1	0	0.453	1.90769		comp92173_c4_seq4	0	0.454	1.09
gene04942	TMV resistance protein N	comp93866_c0_seq4	0	0.424	0.606061		comp91772_c0_seq4	0	0.75	0.93
gene01885	TMV resistance protein N	comp96191_c2_seq3	2.24e-172	0.419			comp88737_c0_seq6	0	0.622	1.25
gene02243	TMV resistance protein N	comp81541_c0_seq3	0	0.414	1.26667		-	-	-
gene24401	TMV resistance protein N	comp94982_c0_seq17	0	0.414	1.01313		comp95701_c1_seq32	0	0.404	1.27
gene01292	TMV resistance protein N	comp74939_c1_seq3	0	0.399	1.58824		comp79344_c0_seq1	0	0.478	1.32
gene10531	TMV resistance protein N	comp94120_c6_seq1	3.94e-101	0.383	1.38095		comp95934_c1_seq1	1.14e-31	0.141
gene16021	TMV resistance protein N	comp104374_c0_seq10	0	0.35	1.63		comp100727_c0_seq12	0	0.35	1.12
gene35168	TMV resistance protein N	comp86400_c2_seq8	0	0.349			comp84212_c2_seq5	0	0.378	1.89
gene35167	TMV resistance protein N	comp87220_c0_seq4	0	0.334			comp93331_c1_seq11	0	0.381	1.2
gene21811	TMV resistance protein N	comp87262_c1_seq1	0	0.316	0.928		comp79207_c0_seq1	0	0.316	0.63
gene09920	TMV resistance protein N	comp72936_c0_seq1	0	0.309	1.90909		comp88978_c2_seq4	0	0.615	2.35
gene23851	TMV resistance protein N	comp96593_c1_seq8	0	0.307	1.2766		comp83813_c0_seq3	0	0.228
gene33984	TMV resistance protein N	comp92732_c0_seq1	0	0.304	1.47059		comp71610_c0_seq1	0	0.239
gene32469	TMV resistance protein N	comp80204_c0_seq1	9.93e-108	0.296	0.658291		comp151990_c0_seq1	1.54e-95	0.215	1.02
gene26882	TMV resistance protein N	comp69186_c0_seq2	2.75e-74	0.281			comp81252_c0_seq6	1.61e-131	0.777	2.92
gene28015	TMV resistance protein N	comp69873_c1_seq1	0	0.267	1.65517
gene16023	TMV resistance protein N	comp88046_c3_seq2	6.29e-136	0.262	1.52632
gene22766	TMV resistance protein N	comp94321_c1_seq2	0	0.262	1.48529		-	0	0.26
gene01090	TMV resistance protein N	comp79766_c0_seq2	1.38e-66	0.236			comp94332_c1_seq1	0	0.82	1.24
gene24442	TMV resistance protein N	comp85187_c0_seq10	1.84e-152	0.228	1.25		comp47251_c0_seq1	2.08e-151	0.166
gene06537	TMV resistance protein N	comp49294_c0_seq1	0	0.223			comp73722_c0_seq1	0	0.195	1.4
gene20239	TMV resistance protein N	comp81371_c0_seq3	0	0.218	0.615385		comp81968_c0_seq1	0	0.218	0.67
gene21370	TMV resistance protein N	comp81385_c0_seq2	0	0.213	1.09375		comp71805_c0_seq3	0	0.188	1.45
gene16534	TMV resistance protein N	comp96315_c1_seq1	0	0.198	0.827869		comp90445_c4_seq11	0	0.482	0.74
gene13372	TMV resistance protein N	comp91668_c2_seq1	2.32e-164	0.168	1.36232		comp66757_c4_seq1	0	0.184
gene24997	TMV resistance protein N	comp85176_c1_seq13	0	0.149	0.926829		comp84342_c0_seq4	0	0.149	0.7
gene03900	TMV resistance protein N	comp231781_c0_seq1	0	0.133			comp82842_c0_seq4	0	0.25	0.76
aReference database: Fragaria vesca Whole Genome v1.0 (build 8)
bFC (fold change): the gene expression ratio between the salicylic acid- and ddH2O-treated samples
Blocks in red: up-regulated (FC >= 1.2); green: down-regulated (FC <= 0.8); black: not differentially expressed (FC=1.2~0.8); white: read counts < 30
italic and underlined: p < 0.05 from FPKM by DESeq
cGenes verified by qRT-PCR
