# Supplementary material for: Identification of a strawberry NPR-like gene involved in negative regulation of the salicylic acid-mediated defense pathway
Source: PLoS One. 2018 Oct 12;13(10):e0205790. doi: 10.1371/journal.pone.0205790 (PMC6185849; doi:10.1371/journal.pone.0205790)
Supplement: S8 Table — (XLSX) [file pone.0205790.s011.xlsx]

## Sheet: S8 Table
S8 Table. Genes encoding pattern recognition receptor (PRR) proteins (RNAseq analysis)
		Taoyuan 3					Superjumbo
Hit IDa	F. vesca ortholog	Contig	Evalue	Identitya	FCb		Contig	Evalue	Identitya	FCb
Polygalacturonase-inhibiting proteins
gene00522	Polygalacturonase inhibitor	comp78708_c0_seq1	0	0.994	0.914286		comp82401_c0_seq1	0	0.992	0.586881
gene20356	Polygalacturonase inhibitor	comp87664_c0_seq1	0	0.546	0.563636		comp59242_c0_seq1	1.1e-127	0.265
gene35114	Polygalacturonase inhibitor	comp92047_c0_seq4	0	0.849	1.36842		comp47848_c0_seq1	1.35e-75	0.314
Lectin
gene00461	Lectin-domain containing receptor kinase A4.1	comp577535_c0_seq1	0	0.17			comp214353_c0_seq1	0	0.516	12.4242
gene09783	Lectin-domain containing receptor kinase A4.1	comp87943_c0_seq5	0	0.859	1.14912		comp88479_c1_seq1	0	0.832	1.41012
gene09648	Lectin-domain containing receptor kinase A4.2	comp96089_c3_seq2	0	0.994	0.731707		comp86141_c0_seq1	0	0.999	1.23331
gene12439	Lectin-domain containing receptor kinase A4.2	comp102711_c0_seq2	0	0.989	1.25322		comp97926_c1_seq2	0	0.991	1.03418
gene12990	Lectin-domain containing receptor kinase A4.2	comp100919_c1_seq2	0	0.877	1.47059		comp98698_c1_seq1	0	0.968	3.75494
gene13491	Lectin-domain containing receptor kinase A4.2	comp97084_c1_seq6	0	0.858	1.4901		comp96987_c2_seq2	0	0.991	1.53072
gene18464	Lectin-domain containing receptor kinase A4.2	comp83575_c0_seq1	0	0.98	2.14754		comp87740_c2_seq1	0	0.983	0.887282
gene00967	Lectin-domain containing receptor kinase A4.3	comp28378_c0_seq1	4.78e-120	0.122			comp75892_c0_seq1	0	0.628	0.207792
gene02384	Lectin-domain containing receptor kinase A4.3	comp99279_c1_seq1	0	0.993	1.07237		comp92904_c2_seq1	0	0.99	1.4992
gene24986	Lectin-domain containing receptor kinase A4.3	comp49454_c0_seq1	0	0.611	2		comp82430_c1_seq1	0	0.566	1.01604
gene26334	Lectin-domain containing receptor kinase A4.3	comp98877_c2_seq1	0	0.988	1.30481		comp96525_c0_seq3	0	0.983	0.96563
gene27195	Lectin-domain containing receptor kinase A4.3	comp94446_c1_seq5	7.35e-15	0.029	1.33333		comp70329_c2_seq1	2.05e-15	0.029	0.836364
gene02277	Sialic acid-binding Ig-like lectin 12	comp96363_c0_seq5	0	0.989	1.07459		comp88310_c1_seq1	0	0.991	1.78737
gene03351	Sialicacid-bindingIg-likelectin10	comp348557_c0_seq1	2.03e-79	0.354			comp77912_c0_seq1	0	0.848	0.578512
LRR-domain related kinase
gene28090	LRR receptor-like serine/threonine-protein kinase At1g06840	comp69051_c0_seq1	2.49e-07	0.054			comp79468_c1_seq1	2.86e-28	0.115	0.702479
gene13585	LRR receptor-like serine/threonine-protein kinase At1g06840						comp89252_c0_seq1	0	0.669	1.66008
gene13584	LRR receptor-like serine/threonine-protein kinase At1g06840	comp94518_c0_seq2	0	0.257	1.72093		comp99321_c0_seq39	0	0.259	1.23303
gene28058	LRR receptor-like serine/threonine-protein kinase At1g06840	comp105114_c0_seq1	0	0.637	1.25931		comp100307_c1_seq1	0	0.638	0.938033
gene19496	LRR receptor-like serine/threonine-protein kinase At1g07550	comp88939_c0_seq3	0	0.462	0.946809		comp88276_c4_seq1	0	0.466	0.757576
gene00329	LRR receptor-like serine/threonine-protein kinase At1g07650	comp84417_c2_seq5	0	0.893	1.21591		comp90623_c12_seq1	0	0.812	1.02715
gene29508	LRR receptor-like serine/threonine-protein kinase At1g07650	comp99504_c1_seq1	0	0.976	1.51562		comp95802_c0_seq3	0	0.984	1.09646
gene24842	LRR receptor-like serine/threonine-protein kinase At1g07650	comp104677_c0_seq6	0	0.151	1.21419		comp99364_c1_seq3	0	0.151	0.857605
gene05715	LRR receptor-like serine/threonine-protein kinase At1g07650	comp104017_c0_seq6	0	0.532	0.993874		comp97359_c1_seq5	0	0.436	0.702253
gene19335	LRR receptor-like serine/threonine-protein kinase At1g12460	comp62328_c1_seq1	4.55e-110	0.491			comp67199_c0_seq1	2.65e-46	0.213	5.60606
gene25918	LRR receptor-like serine/threonine-protein kinase At1g14390	comp99475_c0_seq1	0	0.997	0.789137		comp93857_c1_seq2	0	0.995	1.00535
gene06369	LRR receptor-like serine/threonine-protein kinase At1g14390	comp104108_c1_seq3	0	0.843	0.742188		comp98962_c3_seq2	0	0.992	0.739812
gene24460	LRR receptor-like serine/threonine-protein kinase At1g14390	comp103190_c2_seq21	0	0.684	0.851617		comp96704_c3_seq15	0	0.571	0.680424
gene00364	LRR receptor-like serine/threonine-protein kinase At1g14390	comp104603_c0_seq4	0	0.994	0.91358		comp99996_c2_seq1	0	0.993	0.713091
gene04001	LRR receptor-like serine/threonine-protein kinase At1g14390	comp101379_c0_seq2	0	0.996	0.990868		comp96207_c3_seq2	0	0.996	0.63907
gene13428	LRR receptor-like serine/threonine-protein kinase At1g34110	comp103448_c1_seq1	0	0.542	0.87553		comp99341_c1_seq1	0	0.605	0.785525
gene26433	LRR receptor-like serine/threonine-protein kinase At1g53420	comp93885_c2_seq1	7.31e-98	0.177	0.759036		comp83983_c1_seq1	1.25e-128	0.235
gene27329	LRR receptor-like serine/threonine-protein kinase At1g53420	comp98506_c0_seq20	0	0.519	1.06324		comp90782_c4_seq1	0	0.144	2.5
gene27328	LRR receptor-like serine/threonine-protein kinase At1g53420	comp97622_c2_seq2	0	0.387	0.670698		comp86470_c3_seq1	0	0.36	1.58562
gene27321	LRR receptor-like serine/threonine-protein kinase At1g53420	comp91519_c2_seq2	0	0.271	1.2		comp88469_c0_seq2	0	0.252	1.55682
gene27330	LRR receptor-like serine/threonine-protein kinase At1g53420	comp83295_c0_seq2	0	0.399	1.30769		comp86470_c0_seq1	0	0.305	1.00606
gene27326	LRR receptor-like serine/threonine-protein kinase At1g53420	comp97066_c1_seq3	0	0.29	1.37536		comp90782_c3_seq2	0	0.242	1.25836
gene06655	LRR receptor-like serine/threonine-protein kinase At1g53420	comp105255_c0_seq10	0	0.835	1.10207		comp95811_c0_seq14	0	0.495	0.779749
gene27749	LRR receptor-like serine/threonine-protein kinase At1g53420	comp89120_c1_seq6	0	0.995	1.13187		comp86196_c0_seq16	0	0.672	0.731661
gene23251	LRR receptor-like serine/threonine-protein kinase At1g53420	comp85014_c7_seq5	0	0.413	0.76		comp86818_c2_seq1	0	0.566	0.873651
gene00330	LRR receptor-like serine/threonine-protein kinase At1g53430	comp84441_c0_seq5	1.27e-127	0.541	1.33333		comp90623_c11_seq2	3.02e-127	0.539	0.932704
gene28915	LRR receptor-like serine/threonine-protein kinase At1g53440	comp84417_c0_seq1	0	0.229	1.84615		comp93323_c4_seq4	0	0.331	1.76176
gene29948	LRR receptor-like serine/threonine-protein kinase At1g56130						comp80141_c0_seq1	9.83e-75	0.424	1.67832
gene11624	LRR receptor-like serine/threonine-protein kinase At1g56130	comp99519_c0_seq51	0	0.365	0.864734		comp98258_c2_seq1	0	0.216	0.715401
gene30411	LRR receptor-like serine/threonine-protein kinase At1g56130	comp89252_c0_seq2	0	0.796	2		comp97551_c0_seq31	0	0.801	1.0303
gene30033	LRR receptor-like serine/threonine-protein kinase At1g56130	comp87114_c0_seq1	0	0.194	2.54301		comp85022_c2_seq1	0	0.194	1.37636
gene30031	LRR receptor-like serine/threonine-protein kinase At1g56140	comp96245_c0_seq11	0	0.968	1.16438		comp82406_c0_seq2	0	0.936	1.70909
gene27224	LRR receptor-like serine/threonine-protein kinase At1g56140	comp101407_c1_seq1	0	0.66	1.322		comp95444_c1_seq1	0	0.66	1.19746
gene18856	LRR receptor-like serine/threonine-protein kinase At1g56140	comp103240_c0_seq1	0	0.579	0.929188		comp97541_c2_seq3	0	0.579	0.794163
gene30035	LRR receptor-like serine/threonine-protein kinase At1g56140	comp85166_c3_seq3	0	0.407	2.69892
gene32449	LRR receptor-like serine/threonine-protein kinase At1g63430	comp103022_c0_seq1	0	0.991	0.761589		comp100446_c1_seq1	0	0.991	0.855378
gene29421	LRR receptor-like serine/threonine-protein kinase At1g67720	comp86213_c1_seq1	0	0.973	0.686275		comp78309_c0_seq1	0	0.523	1.15152
gene03286	LRR receptor-like serine/threonine-protein kinase At1g67720	comp100422_c0_seq1	0	0.475	0.5		comp91133_c2_seq2	0	0.992	0.725678
gene11545	LRR receptor-like serine/threonine-protein kinase At1g74360	comp450161_c0_seq1	2.48e-27	0.029			comp63251_c0_seq2	0	0.308	2.12121
gene26068	LRR receptor-like serine/threonine-protein kinase At1g74360	comp99548_c0_seq6	0	0.818	1.82667		comp96610_c0_seq3	0	0.99	1.86217
gene15149	LRR receptor-like serine/threonine-protein kinase At2g16250	comp104968_c0_seq15	0	0.986	1.05966		comp100351_c0_seq2	0	0.986	0.708939
gene04170	LRR receptor-like serine/threonine-protein kinase At2g23950	comp101413_c1_seq6	0	0.466	0.961538		comp95511_c0_seq4	0	0.462	0.686723
gene27633	LRR receptor-like serine/threonine-protein kinase At2g23950	comp101324_c0_seq1	0	0.404	0.568627		comp96517_c1_seq2	0	0.307	0.890857
gene04495	LRR receptor-like serine/threonine-protein kinase At2g23950	comp85382_c0_seq1	0	0.631	0.962963		comp98378_c2_seq8	0	0.464	0.777882
gene29685	LRR receptor-like serine/threonine-protein kinase At2g24230	comp97704_c1_seq4	0	0.991	1.17544		comp97980_c0_seq3	0	0.997	1.21689
gene21216	LRR receptor-like serine/threonine-protein kinase At3g47570	comp71425_c0_seq1	0	0.202	1.4		comp289699_c0_seq1	0	0.146
gene19276	LRR receptor-like serine/threonine-protein kinase At3g47570	comp96604_c2_seq1	0	0.293	1.27778		comp309933_c0_seq1	0	0.197
gene09247	LRR receptor-like serine/threonine-protein kinase At3g47570	comp80932_c0_seq5	0	1	0.608696		comp66643_c1_seq3	0	0.997
gene03067	LRR receptor-like serine/threonine-protein kinase At3g47570	comp71510_c0_seq1	2.57e-131	0.915			comp1161_c0_seq1	5.51e-124	0.883	2.61364
gene18846	LRR receptor-like serine/threonine-protein kinase At3g47570	comp79914_c1_seq2	0	0.989	0.590909		comp93844_c1_seq2	0	0.984	0.656566
gene18844	LRR receptor-like serine/threonine-protein kinase At3g47570	comp71544_c0_seq1	0	0.989	0.653846		comp62466_c0_seq1	0	0.979	1.70455
gene03065	LRR receptor-like serine/threonine-protein kinase At3g47570	comp77624_c1_seq2	0	0.997	0.84058		comp70146_c2_seq1	0	0.995	0.534759
gene19304	LRR receptor-like serine/threonine-protein kinase At3g47570	comp95578_c2_seq1	2.71e-145	0.054			comp93366_c2_seq6	0	0.343	1.96172
gene29686	LRR receptor-like serine/threonine-protein kinase At3g47570	comp102226_c0_seq7	0	0.146	1.05664		comp88983_c0_seq17	0	0.257	1.36364
gene19275	LRR receptor-like serine/threonine-protein kinase At3g47570	comp31782_c0_seq1	8.77e-128	0.551	1.24779		comp45006_c0_seq1	8.84e-128	0.551	0.976789
gene18845	LRR receptor-like serine/threonine-protein kinase At3g47570	comp94954_c1_seq11	0	0.972	1.37805		comp89583_c1_seq1	0	0.974	0.65508
gene30199	LRR receptor-like serine/threonine-protein kinase At3g47570	comp87079_c0_seq1	0	0.843	1.95745		comp97983_c1_seq2	0	0.985	1.58662
gene20941	LRR receptor-like serine/threonine-protein kinase At3g47570	comp101840_c4_seq5	0	0.735	1.60606		comp99881_c3_seq24	0	0.746	0.937111
gene23558	LRR receptor-like serine/threonine-protein kinase At3g47570	comp104291_c3_seq10	0	0.914	1.85714		comp99469_c0_seq5	0	0.97	0.820428
gene21189	LRR receptor-like serine/threonine-protein kinase At3g47570	comp102643_c1_seq2	0	0.401	1.30175		comp95058_c0_seq4	0	0.792	1.36184
gene23559	LRR receptor-like serine/threonine-protein kinase At3g47570	comp86155_c1_seq1	6.08e-178	0.97	1.92958
gene30003	LRR receptor-like serine/threonine-protein kinase At4g08850	comp99727_c2_seq6	0	0.494	1.23984		comp90638_c2_seq2	0	0.497	2.52066
gene16839	LRR receptor-like serine/threonine-protein kinase At4g08850	comp97412_c0_seq1	8.5e-155	0.613	1.26087		comp87462_c1_seq1	5.29e-122	0.576	1.59463
gene10371	LRR receptor-like serine/threonine-protein kinase At4g08850	comp94428_c3_seq1	0	0.147			comp74307_c0_seq1	1.02e-152	0.105	2.64822
gene04925	LRR receptor-like serine/threonine-protein kinase At4g08850	comp93131_c0_seq1	0	0.224	2.69697		comp86480_c0_seq2	0	0.221	3.1929
gene19693	LRR receptor-like serine/threonine-protein kinase At4g08850	comp94428_c1_seq3	0	0.551	1.08889		comp100139_c1_seq34	0	0.643	1.50204
gene29329	LRR receptor-like serine/threonine-protein kinase At4g20450	comp103257_c1_seq2	0	0.553	1.17857		comp98752_c0_seq1	0	0.983	1.48841
gene22907	LRR receptor-like serine/threonine-protein kinase At4g29180	comp146698_c0_seq1	0	0.12	1.24242		comp78648_c0_seq1	0	0.211	1.19236
gene01822	LRR receptor-like serine/threonine-protein kinase At4g29180	comp93149_c0_seq3	0	0.998	2.60674		comp90770_c0_seq1	0	0.992	0.987762
gene02191	LRR receptor-like serine/threonine-protein kinase At4g31250	comp91065_c0_seq2	5.02e-177	0.321	1.26733		comp84412_c3_seq1	0	0.327	2.45648
gene00777	LRR receptor-like serine/threonine-protein kinase At4g36180	comp70577_c1_seq1	0	0.535	0.727273		comp65608_c1_seq1	0	0.282
gene04905	LRR receptor-like serine/threonine-protein kinase At4g36180						comp69311_c2_seq1	2.42e-59	0.057	3.35227
gene19337	LRR receptor-like serine/threonine-protein kinase At4g36180	comp102919_c0_seq3	0	0.363	1.72396		comp99119_c1_seq1	0	0.357	2.54156
gene24030	LRR receptor-like serine/threonine-protein kinase At4g37250	comp102146_c1_seq1	0	0.324	0.555556		comp90178_c0_seq1	0	0.343	0.663781
gene12337	LRR receptor-like serine/threonine-protein kinase At5g10290	comp101096_c1_seq9	0	0.595	0.898917		comp96919_c1_seq13	0	0.596	0.712223
gene29694	LRR receptor-like serine/threonine-protein kinase At5g45780	comp69986_c0_seq1	0	0.364	0.765957		comp74849_c0_seq3	0	0.364
gene28225	LRR receptor-like serine/threonine-protein kinase At5g45840	comp96731_c0_seq2	0	0.273	0.668571		comp84669_c0_seq2	0	0.217	0.655502
gene17626	LRR receptor-like serine/threonine-protein kinase At5g48740	comp85493_c1_seq1	0	0.469	0.56		comp91660_c1_seq1	0	0.882	0.630063
gene23598	LRR receptor-like serine/threonine-protein kinase EFR	comp77475_c0_seq1	0	0.374	1.05		comp84145_c0_seq4	0	0.608	1.2213
gene28551	LRR receptor-like serine/threonine-protein kinase ERECTA	comp101062_c0_seq2	0	0.65	1.46743		comp29137_c0_seq1	5.94e-175	0.197
gene27752	LRR receptor-like serine/threonine-protein kinase ERECTA	comp96507_c0_seq1	0	0.993	1.20645		comp93911_c1_seq2	0	0.725	0.789474
gene15491	LRR receptor-like serine/threonine-protein kinase ERECTA	comp104264_c0_seq2	0	0.38	0.778864		comp99183_c0_seq8	0	0.38	0.751431
gene13404	LRR receptor-like serine/threonine-protein kinase ERL1	comp97212_c0_seq1	0	0.98	0.883721		comp92403_c2_seq4	0	0.536	0.715667
gene28939	LRR receptor-like serine/threonine-protein kinase FLS2	comp82483_c1_seq1	0	0.461	9.8		comp87491_c0_seq1	0	0.51	3.59504
gene06327	LRR receptor-like serine/threonine-protein kinase FLS2	comp539286_c0_seq1	2.37e-148	0.11			comp49920_c0_seq1	0	0.814	0.186113
gene30550	LRR receptor-like serine/threonine-protein kinase FLS2	comp92904_c0_seq1	0	0.892	1.1247		comp98043_c3_seq1	0	0.811	0.721423
gene19103	LRR receptor-like serine/threonine-protein kinase GSO1	comp82071_c0_seq1	5.2e-79	0.158	1.37179		comp788040_c0_seq1	1.17e-115	0.101
gene16503	LRR receptor-like serine/threonine-protein kinase GSO1	comp99425_c0_seq3	0	0.156	1.8		comp85673_c4_seq1	2.97e-178	0.117
gene24818	LRR receptor-like serine/threonine-protein kinase GSO1	comp49540_c0_seq1	2.07e-87	0.08			comp83799_c1_seq1	0	0.516	3.2197
gene19299	LRR receptor-like serine/threonine-protein kinase GSO1	comp94421_c0_seq3	0	0.523	0.6		comp93615_c0_seq2	0	0.554	0.589681
gene31212	LRR receptor-like serine/threonine-protein kinase GSO1	comp94942_c1_seq1	0	0.956	0.59919		comp95419_c0_seq1	0	0.958	1.19391
gene25899	LRR receptor-like serine/threonine-protein kinase GSO1	comp103699_c0_seq3	0	0.708	1.6798		comp100550_c0_seq6	0	0.803	1.06484
gene21426	LRR receptor-like serine/threonine-protein kinase GSO2	comp93049_c1_seq2	0	0.884	1.30308		comp48470_c0_seq1	1.37e-176	0.16
gene32289	LRR receptor-like serine/threonine-protein kinase GSO2	comp93715_c0_seq1	0	0.749	0.959596		comp89696_c0_seq1	0	0.751	0.633609
gene18090	LRR receptor-like serine/threonine-protein kinase GSO2	comp97287_c1_seq3	0	0.21	1.3871		comp96162_c3_seq6	0	0.226	1.10883
gene21020	LRR receptor-like serine/threonine-protein kinase MRH1Prec	comp96830_c0_seq2	0	0.465	1.54982		comp84197_c2_seq1	0	0.374	2.11144
gene04204	LRR receptor-like serine/threonine-protein kinase PAM74Pre	comp97231_c1_seq1	0	0.995	1.13757		comp94464_c0_seq1	0	0.996	1.20909
gene31782	LRR receptor-like serine/threonine-protein kinase RCH1	comp80675_c0_seq1	0	0.285	1.04545		comp75342_c1_seq1	0	0.281	1.40909
gene27472	LRR receptor-like serine/threonine-protein kinase RCH1	comp103836_c1_seq1	0	0.995	1.34225		comp99603_c4_seq1	0	0.995	1.3616
gene23787	LRR receptor-like serine/threonine-protein kinase RFK1Prec	comp96476_c1_seq3	2.4e-35	0.032	0.584693		comp68092_c0_seq1	2.9e-81	0.072
gene13366	LRR receptor-like serine/threonine-protein kinase RFK1Prec	comp93975_c0_seq7	0	0.911	1.29167		comp90114_c2_seq7	0	0.483	1.37063
gene22347	LRR receptor-like serine/threonine-protein kinase RKF3Prec	comp617449_c0_seq1	1.13e-115	0.124			comp69141_c2_seq1	0	0.57	2.12121
gene27748	LRR receptor-like serine/threonine-protein kinase RKF3Prec	comp99288_c2_seq2	0	0.974	1.00298		comp95371_c0_seq1	0	0.973	1.20482
LRR-domain related protein
gene28510	F-box/FBD/LRR-repeat protein At1g13570	comp81736_c0_seq3	0	0.632	1.31818		comp75401_c0_seq4	0	0.96	0.859951
gene04171	F-box/FBD/LRR-repeat protein At1g13570						comp78034_c0_seq1	0	0.913	0.610583
gene20415	F-box/FBD/LRR-repeat protein At1g13570	comp80674_c0_seq4	3.94e-174	0.332	1.51515		comp86599_c0_seq10	7.98e-171	0.328	1.3697
gene25426	F-box/FBD/LRR-repeat protein At1g13570	comp96168_c0_seq7	0	0.306	0.903571		comp55783_c0_seq2	0	0.311	0.731225
gene07036	F-box/FBD/LRR-repeat protein At1g13570	comp90077_c0_seq5	0	0.216	0.961462		comp86580_c3_seq7	0	0.18	2.01236
gene15074	F-box/FBD/LRR-repeat protein At1g13570	comp96316_c1_seq12	0	0.938983	0.791		comp95145_c2_seq2	0	0.890725	0.794
gene06400	F-box/FBD/LRR-repeat protein At1g13570	comp103591_c2_seq13	0	0.995918	0.984		comp98844_c0_seq19	0	0.939908	0.524
gene11193	F-box/FBD/LRR-repeat protein At1g13570	comp93343_c2_seq1	5.05e-95	0.863636	0.157
gene32462	F-box/FBD/LRR-repeat protein At1g16930	comp76203_c2_seq1	0		0.627		comp90650_c4_seq17	0	0.796537	0.66
gene30335	F-box/FBD/LRR-repeat protein At1g16930	comp83785_c0_seq2	0	0.49	1.08904		comp82055_c0_seq3	0	0.491	0.711939
gene31140	F-box/FBD/LRR-repeat protein At1g78760	comp79916_c0_seq1	0	0.095	1		comp72708_c0_seq3	0	0.095	0.79646
gene27353	F-box/FBD/LRR-repeat protein At4g00160	comp68937_c0_seq1	0	0.998	1.57447		comp475939_c0_seq1	0	0.297
gene18574	F-box/FBD/LRR-repeat protein At4g03220	comp93079_c1_seq4	0	0.79	1.25758		comp88001_c0_seq9	0	0.791	0.988836
gene15573	F-box/FBD/LRR-repeat protein At4g03220	comp99221_c2_seq6	0	0.69	0.892473		comp96000_c0_seq3	0	0.69	0.751559
gene30329	F-box/FBD/LRR-repeat protein At5g22610	comp82006_c0_seq1	0	0.65	1.26374		comp81083_c0_seq1	0	0.903	0.950729
gene01981	F-box/FBD/LRR-repeat protein At5g22670	comp102472_c2_seq2	2.17e-51	0.12	0.52381		comp98721_c0_seq3	5.22e-46	0.101
gene01979	F-box/FBD/LRR-repeat protein At5g44950	comp97509_c5_seq2	0	0.286	0.964286		comp96973_c1_seq6	0	0.698	0.666503
gene23825	F-box/FBD/LRR-repeat protein At5g56420	comp76218_c0_seq2	0	0.664	0.816327		comp79146_c1_seq4	0	0.665	0.733138
gene16668	F-box/FBD/LRR-repeat protein At5g62970	comp79638_c0_seq2	0	0.563	1.30435		comp56645_c0_seq2	1.86e-166	0.297	0.843373
gene25045	F-box/LRR-repeat protein 13	comp73368_c0_seq5	0	0.974	0.772727		comp72191_c0_seq1	0	0.974
gene15572	F-box/LRR-repeat protein 13	comp84239_c0_seq1	0	0.299			comp89608_c0_seq1	0	0.753	0.648286
gene15975	F-box/LRR-repeat protein 14	comp98095_c0_seq1	0	0.414	0.974359		comp97938_c1_seq17	0	0.667	1.63749
gene15956	F-box/LRR-repeat protein 14	comp97906_c1_seq7	0	0.987	0.933735		comp93401_c1_seq2	0	0.987	0.782647
gene30797	F-box/LRR-repeat protein 14	comp92221_c1_seq2	0	0.395	1.23077		comp97791_c0_seq2	0	0.535	0.808081
gene30365	F-box/LRR-repeat protein 19	comp84153_c2_seq1	4.88e-169	0.253	1.3
gene09042	F-box/LRR-repeat protein 2	comp98869_c0_seq10	0	0.664	1.09524		comp84248_c0_seq1	0	0.49	1.66667
gene02628	F-box/LRR-repeat protein 2	comp102497_c1_seq7	0	0.621	1.05376		comp97397_c2_seq9	0	0.633	1.38399
gene18063	F-box/LRR-repeat protein 2	comp97616_c3_seq1	4.36e-169	0.343			comp95646_c0_seq2	3.24e-150	0.308	0.712241
gene10878	F-box/LRR-repeat protein 21	comp101130_c0_seq1	0	0.838	1.35849
gene07991	F-box/LRR-repeat protein 23	comp78187_c0_seq1	0	0.308	0.590909		comp78375_c0_seq1	0	0.619	0.606061
gene03620	F-box/LRR-repeat protein 23	comp92512_c2_seq9	0	0.341	1.29851		comp89321_c0_seq5	9.62e-178	0.235	0.836364
gene01124	F-box/LRR-repeat protein 3	comp98982_c0_seq5	0	0.341	0.625		comp84756_c0_seq2	0	0.251	0.742115
gene09041	F-box/LRR-repeat protein 3	comp95755_c0_seq1	0	0.985	1.22059		comp90329_c0_seq1	0	0.986	0.9689
gene28080	F-box/LRR-repeat protein 3	comp93044_c4_seq27	0	0.773	1.37829		comp87392_c0_seq1	0	0.663	0.984456
gene28468	F-box/LRR-repeat protein 3	comp100122_c0_seq2	0	0.377	0.972973		comp95134_c1_seq4	0	0.376	0.766214
gene18976	F-box/LRR-repeat protein 4						comp55411_c0_seq1	4.86e-60	0.341	1.60839
gene25177	F-box/LRR-repeat protein 4	comp472883_c0_seq1	1.85e-58	0.142			comp79752_c0_seq4	0	0.841	0.763636
gene20139	F-box/LRR-repeat protein 4	comp102027_c1_seq3	0	0.707	0.9625		comp95113_c2_seq1	0	0.34	0.640496
gene13205	F-box/LRR-repeat protein 4	comp91533_c0_seq7	7.44e-175	0.856	0.946154		comp85984_c0_seq1	0	0.877	0.747542
gene00996	F-box/LRR-repeat protein 5	comp87765_c0_seq5	0	0.99	1.24771		comp94372_c0_seq7	0	0.993	0.864096
gene18858	F-box/LRR-repeat protein 7	comp99602_c1_seq2	0	0.974	0.761194		comp97021_c0_seq13	0	0.902	0.683636
gene24652	F-box/LRR-repeat protein At1g06630	comp93096_c3_seq5	0	0.384	0.59322		comp85906_c2_seq1	2.44e-28	0.044
gene22328	F-box/LRR-repeat protein At3g26920	comp77328_c1_seq1	0	0.666	0.795918		comp75606_c0_seq1	0	0.339
gene22325	F-box/LRR-repeat protein At3g26920						comp75606_c1_seq1	0	0.59	0.454545
gene20005	F-box/LRR-repeat protein At3g48880	comp89774_c1_seq1	0	0.656	0.809524		comp81852_c0_seq1	0	0.654	0.757576
gene32431	F-box/LRR-repeat protein At3g48880	comp72798_c0_seq3	1.29e-138	0.414	0.777778		comp95693_c0_seq1	3.56e-171	0.409	0.865103
gene06155	F-box/LRR-repeat protein At3g48880	comp87384_c0_seq1	0	0.236	1.39796		comp85004_c4_seq6	0	0.236	0.84473
gene25293	F-box/LRR-repeat protein At3g58940	comp89916_c0_seq1	3.93e-158	0.487	0.902821		comp90485_c2_seq1	4e-158	0.487	0.758386
gene27311	F-box/LRR-repeat protein At3g59200	comp93096_c8_seq10	0	0.496	0.848101		comp85906_c0_seq21	0	0.502	0.665584
gene00317	F-box/LRR-repeat protein At4g14096	comp316599_c0_seq1	0	0.52	1.05882		comp62751_c0_seq1	0	0.52	1.34387
gene08078	IQ domain-containing protein LRRIQ1	comp87969_c0_seq1	2.77e-178	0.18			comp251231_c0_seq1	0	0.211	0.735931
gene33603	LRR repeat-containing protein ORF1940	comp98959_c0_seq6	5.05e-99	0.506	1		comp649317_c0_seq1	1.95e-50	0.272
gene25774	LRR repeats andubiquitin-like domain-containing protein At2g30105	comp99371_c1_seq1	0	0.833	1.20113		comp93778_c2_seq1	0	0.833	0.957591
gene30241	LRR and BTB/POZ domain-containing protein FBL11	comp103821_c3_seq28	0	0.536	0.967427		comp100197_c2_seq12	0	0.537	0.729545
gene21503	MATHand LRR domain-containing protein PFE0570w	comp97780_c3_seq4	0	0.985	1.28		comp89429_c0_seq1	0	0.969	1.28996
aReference database: Fragaria vesca Whole Genome v1.0 (build 8)
bFC (fold change): the gene expression ratio between the salicylic acid- and ddH2O-treated samples
Blocks in red: up-regulated (FC >= 1.2); green: down-regulated (FC <= 0.8); black: not differentially expressed (FC=1.2~0.8); white: read counts < 30
italic and underlined: p < 0.05 from FPKM by DESeq
cGenes verified by qRT-PCR
