# Supplementary material for: Identification of a strawberry NPR-like gene involved in negative regulation of the salicylic acid-mediated defense pathway
Source: PLoS One. 2018 Oct 12;13(10):e0205790. doi: 10.1371/journal.pone.0205790 (PMC6185849; doi:10.1371/journal.pone.0205790)
Supplement: S9 Table — (XLSX) [file pone.0205790.s012.xlsx]

## Sheet: S9 Table
S9 Table. Genes involved in CDPK/MAPK cascade (RNAseq analysis)
		Taoyuan 3					Superjumbo
Hit IDa	F. vesca ortholog	Contig	Evalue	Identitya	FCb		Contig	Evalue	Identitya	FCb
CDPK cascade
gene18254	Calcium-dependent protein kinase 1	comp82204_c2_seq1	0	0.423	1.7		comp88309_c0_seq2	0	0.505	1.74114
gene23668	Calcium-dependent protein kinase 1	comp79724_c0_seq1	0	0.279	1.02013		comp76232_c0_seq1	0	0.279	1.7199
gene31992	Calcium-dependent protein kinase 3	comp97072_c0_seq3	0	0.905	1.22982		comp93834_c3_seq3	0	0.702	1.11336
gene13335	Calcium-dependent protein kinase 4	comp100433_c0_seq7	0	0.317	1.48		comp87868_c0_seq1	0	0.315	1.25668
gene19615	Calcium-dependent protein kinase 21	comp90106_c3_seq1	0	0.421	0.935484		comp89766_c1_seq4	0	0.747	1.66667
gene08576	Calcium-dependent protein kinase 29	comp90632_c0_seq3	0	0.507	1.41353		comp91851_c2_seq2	0	0.49	0.696686
gene25220	Calcium-dependent protein kinase 32	comp97323_c1_seq1	0	0.662	1.25		comp91454_c0_seq2	0	0.662	2.02128
gene16634	Calcium-dependent protein kinase 33	comp88799_c0_seq1	0	0.981	0.879972		comp88204_c0_seq1	0	0.987	1.85124
MDPK cascade
gene18291	Mitogen-activated protein kinase organizer1	comp70701_c1_seq1	2.26e-51	0.097			comp84607_c0_seq1	0	0.395	0.748663
gene17850	Mitogen-activated protein kinase organizer1	comp102438_c1_seq2	0	0.891	0.785714		comp97366_c1_seq30	0	0.574	0.897315
gene31827	Mitogen-activated protein kinase 2	comp73926_c0_seq1	0	0.382	1.4		comp93398_c2_seq10	0	0.38	0.886214
gene25390	Mitogen-activated protein kinase 3	comp99635_c0_seq3	0	0.889	0.947162		comp95516_c1_seq2	0	0.89	1.38482
gene04076	Mitogen-activated protein kinase 12	comp95848_c0_seq6	0	0.971	0.923603		comp93031_c2_seq1	0	0.994	1.28342
gene06108	Mitogen-activated protein kinase 16	comp102212_c2_seq11	0	0.99	1.32874		comp92781_c0_seq1	0	0.992	1.46406
gene12692	Mitogen-activated protein kinase kinase 2	comp94474_c0_seq1	0	0.689	1.13084		comp95567_c2_seq8	0	0.608	1.36724
gene09341	Mitogen-activated protein kinase kinase 4	comp98427_c1_seq1	0	0.773	0.923855		comp93411_c2_seq1	0	0.772	1.40002
gene24443	Mitogen-activated protein kinase kinase kinase 1	comp67952_c0_seq1	0	0.219	1.2973		comp81787_c0_seq2	0	0.299	1.3474
gene11098	Mitogen-activated protein kinase kinase kinase 1	comp71748_c0_seq1	0	0.733	0.92		comp87954_c2_seq1	0	0.404	1.4965
gene11097	Mitogen-activated protein kinase kinase kinase 1	comp86461_c0_seq2	0	0.568	2.43243		comp87954_c1_seq3	0	0.561	1.5222
gene33702	Mitogen-activated protein kinase kinase kinase 11	comp1844_c0_seq1	2.93e-23	0.157			comp78165_c0_seq1	1.68e-49	0.341	0.748663
gene09448	Mitogen-activated protein kinase kinase kinase 7-interactingprotein	comp85627_c1_seq3	0	0.308	0.564103		comp82930_c0_seq1	0	0.323	0.936639
gene18880	Mitogen-activated protein kinase kinase kinase ANP1	comp460249_c0_seq1	0	0.225			comp49890_c0_seq1	0	0.564	5.45455
gene24085	Mitogen-activated protein kinase kinase kinase ANP1	comp87022_c0_seq3	0	0.399	1.2		comp81518_c1_seq1	0	0.463	1.04895
gene01606	Mitogen-activated protein kinase kinase kinase dlk-1	comp123583_c0_seq1	5.37e-39	0.682	0.776119		comp72286_c0_seq1	3.64e-39	0.682	1.28527
gene02666	Mitogen-activated protein kinase kinase kinase kinase 4	comp97657_c0_seq18	1.34e-179	0.501	1.23214		comp94910_c0_seq19	1.31e-179	0.501	0.799497
aReference database: Fragaria vesca Whole Genome v1.0 (build 8)
bFC (fold change): the gene expression ratio between the salicylic acid- and ddH2O-treated samples
Blocks in red: up-regulated (FC >= 1.2); green: down-regulated (FC <= 0.8); black: not differentially expressed (FC=1.2~0.8); white: read counts < 30
italic and underlined: p < 0.05 from FPKM by DESeq
cGenes verified by qRT-PCR
