# Supplementary material for: Identification of a strawberry NPR-like gene involved in negative regulation of the salicylic acid-mediated defense pathway
Source: PLoS One. 2018 Oct 12;13(10):e0205790. doi: 10.1371/journal.pone.0205790 (PMC6185849; doi:10.1371/journal.pone.0205790)
Supplement: S10 Table — (XLSX) [file pone.0205790.s013.xlsx]

## Sheet: S10 Table
S10 Table. Highly induced genes (fold change ≥ 5 in either or both of Taoyuan 3 and Superjumbo cultivars)
		Taoyuan 3					Superjumbo
Hit IDa	F. vesca ortholog	Contig	Evalue	Identity	FC		Contig	Evalue	Identity	FC
gene10142	NADP-dependent oxidoreductase P1	comp84608_c0_seq1	0	0.986	90		comp85128_c0_seq1	0	0.99	35.1515
cgene01857	Hyoscyamine 6-dioxygenase	comp91576_c6_seq20	0	0.758	89.8333		comp95172_c1_seq1	0	0.504	27
gene20939	Anthranilate synthase component I-1	comp93752_c1_seq3	0	0.461	76.4		comp93725_c0_seq1	0	0.369	0.657729
gene13440	Indole-3-glycerol phosphate lyase	comp81546_c0_seq1	0	1	59		comp577418_c0_seq1	3.54e-106	0.215	0
gene31969	Alleneoxide synthase	comp83906_c2_seq1	0	0.194	37		comp78066_c1_seq1	0	0.194	24
gene12094	(+)-delta-cadinene synthase isozyme A	comp86480_c0_seq1	0	0.799	32.5		comp15796_c0_seq1	3.79e-100	0.137
gene30624	Protein TIFY5A	comp88679_c0_seq1	9.96e-130	0.672	31
gene12485	Auxin-binding protein ABP19a	comp80582_c0_seq1	0	0.873	27		comp76648_c2_seq1	0	0.858	62.7273
cgene09059	Patatin-T5	comp96081_c1_seq3	0	0.985	20.4835		comp89385_c1_seq1	0	0.998	0.384444
gene01998	Myb-related protein Myb4	comp93035_c1_seq4	0	0.983	17		comp84355_c0_seq1	0	0.991	6.27273
gene30965	(+)-delta-cadinene synthase isozyme A	comp91825_c0_seq1	0	0.964	16.3333		comp85516_c2_seq3	0	0.965	0.67908
gene28763	Glutathione S-transferase ERD13	comp94475_c1_seq1	0	0.886	15.1017		comp94301_c5_seq2	0	0.888	16.7067
gene24667	Myrcenesynthase,chloroplastic	comp96655_c0_seq4	0	0.991	14.8929		comp86523_c0_seq2	0	0.989	1.57197
gene02611	Phytosulfokine-beta	comp70114_c0_seq1	1.11e-148	0.838	14.3333		comp71482_c0_seq1	4.43e-142	0.832	27.2727
gene16187	Laccase-15	comp93819_c1_seq3	0	0.689	14.2581		comp95255_c3_seq1	0	0.704	13.3703
gene06270	Nudixhydrolase 17	comp78393_c0_seq2	0	0.746	14		comp80033_c0_seq1	0	0.741	5.45455
gene29168	Hypothetical protein	comp89246_c1_seq1	0	0.998	13.3571		comp92548_c0_seq3	0	1	5.3429
gene10328	Alleneoxide cyclase 4 ,chloroplastic	comp88881_c1_seq1	0	0.915	12.8701		comp87273_c0_seq3	0	0.911	1.52765
gene24308	Cytokinin-O-glucosyl transferase 2	comp90916_c1_seq3	0	0.948	12.6667		comp92494_c0_seq2	0	0.951	20.3247
gene04191	Natterin-4	comp83836_c0_seq2	0	0.998	12.2439		comp86660_c2_seq1	0	0.695	2.35294
gene18836	Hypothetical protein	comp35665_c0_seq1	1.19e-156	0.381	11.5		comp346855_c0_seq1	5.91e-38	0.08	1.33
gene05033	Desiccation-related protein PCC13-62	comp54079_c0_seq1	0	1	10.5		comp135878_c0_seq1	0	1	0.482955
gene15030	Chitotriosidase-1	comp62895_c0_seq2	2.47e-140	0.699	10.2667		comp84912_c0_seq1	0	0.848	2.32832
gene06035	Boron transporter-like protein 2	comp92745_c0_seq2	0	0.472	9.80952		comp72255_c0_seq1	0	0.384	12
cgene23070	Brassinosteroid insesitive 1- associated receptor kinase 1	comp12415_c0_seq1	3.11e-106	0.192			comp80193_c0_seq9	0	0.954	9.80973
gene28939	LRR receptor-like serine/threonine-protein kinase FLS2	comp82483_c1_seq1	0	0.461	9.8		comp87491_c0_seq1	0	0.51	3.59504
gene15204	Cytokinin dehydrogenase 5	comp99690_c3_seq6	0	0.541	9.48684		comp95692_c1_seq8	0	0.541	1.16025
gene05232	Lipoxygenase A	comp99070_c0_seq4	0	0.677	9.11111		comp95746_c0_seq1	0	0.651	1.04418
gene01997	Myb-related protein Myb4	comp94925_c1_seq7	0	0.954	9.09091		comp92182_c3_seq12	0	0.802	11.3369
gene05795	Brother of CDO (ProteinBOC)	comp87346_c0_seq1	0	0.972	8.76923		comp82755_c0_seq1	0	0.998	1.5508
gene05424	GDSL esterase/lipase 1	comp86434_c0_seq1	0	0.918	8		comp60585_c0_seq1	0	0.421	1.15385
gene07265	Protein TIFY9	comp93570_c0_seq2	0	0.977	7.67568		comp85285_c0_seq1	0	0.965	1.4795
gene17831	Isoflavone 2-hydroxylase	comp91082_c4_seq1	0	0.824	7.41176		comp88734_c4_seq1	0	0.825	6.22824
gene00496	Cinnamyl alcoholde hydrogenase 1	comp97640_c1_seq1	0	0.281	7		comp85697_c1_seq1	0	0.281	1.03716
gene01556	Cytochrome P450 84 A1 (ferulic acid 5-hydroxylase)	comp249887_c0_seq1	0	0.961	7
gene18341	Protein SRG1	comp85507_c1_seq1	0	0.782	6.92857		comp54605_c0_seq1	0	0.782	2.24599
gene19361	Translation initiation factor IF-2	comp87089_c1_seq1	0	0.697	6.78788		comp82493_c1_seq1	0	0.696	9.96212
gene01894	Transcription factor bHLH14	comp85119_c0_seq1	0	0.58	6.71429		comp53790_c1_seq1	3.51e-177	0.26
gene32443	F-box protein At3g17480	comp81021_c0_seq1	0	0.997	6.55556		comp72658_c0_seq1	0	0.585
gene23880	Myrcene synthase ,chloroplastic	comp93849_c1_seq1	0	0.172	6.26316		comp86226_c1_seq1	0	0.337	1.28283
gene32680	Pathogen-related protein	comp100388_c0_seq1	0	0.6	6.25		comp95715_c3_seq2	0	0.665	15
gene13048	Ankyrin repeat-containing protein At3g12360	comp70856_c0_seq1	0	0.256	6.125		comp81150_c0_seq4	0	0.511	2.90404
gene12643	Zinc finger protein CONSTANS-LIKE14	comp90261_c0_seq2	0	0.967	6.04348		comp74099_c0_seq1	0	0.532	8.36364
gene05383	Protein TIFY10B	comp96435_c0_seq8	0	0.838	6.02488		comp93175_c0_seq6	0	0.701	1.67437
gene19837	Nudixhydrolase2	comp95354_c0_seq6	0	0.568	6		comp89304_c0_seq4	0	0.746	1.31313
gene30631	Serine/threonine-protein kinase receptor	comp90276_c1_seq1	4.09e-158	0.128	6		comp80752_c0_seq1	1.27e-173	0.133	4.30303
gene28057	Taxadien-5-alpha-ol O-acetyl transferase	comp95494_c1_seq1	0	0.969	5.75		comp91391_c1_seq1	0	0.276	1.2
gene32804	Protein TAR1	comp110620_c0_seq1	3.99e-94	0.721	5.46512		comp67913_c0_seq1	4.04e-94	0.721	0.997067
gene13775	Ferritin-3	comp87376_c0_seq1	0	0.49	5.43373		comp81572_c0_seq1	0	0.494	0.328283
gene14947	Anthocyanidin 3-O-glucosyltransferase	comp91872_c1_seq1	0	0.911	5.40625		comp89610_c1_seq1	0	0.89	1.6342
gene02644	Branched-chain-amino acid aminotransferase 2	comp97150_c0_seq1	0	0.703	5.33333		comp99787_c1_seq4	0	0.572	1.88705
gene00290	Hypothetical protein	comp91919_c0_seq1	0	1	5.30496		comp83639_c1_seq1	0	0.997	8.49838
gene18739	Cytokinin-O-glucosyl transferase 2	comp223329_c0_seq1	0	0.87	5.2		comp29695_c0_seq2	0	0.544	3.74723
gene17114	3-hydroxy-3-methyl glutaryl-coenzymeA reductase 2	comp79969_c1_seq1	1.58e-90	0.105	5.05882		comp92617_c1_seq2	0	0.688	5.60197
gene00723	CDP-diacylglycerol--glycerol-3-phosphate3-phosphatidyl transferase	comp86953_c0_seq1	7.02e-107	0.658	5.03846		comp82984_c0_seq1	1.47e-108	0.661	3.48115
gene30626	Peroxisomal (S)-2-hydroxy-acidoxidase(GOX)	comp85460_c0_seq1	0	0.671	5		comp84750_c1_seq2	0	0.279	4.41558
gene07237	Auxin-induced protein X15	comp89363_c0_seq2	0	0.983	5		comp90941_c0_seq1	0	0.986	9.64773
gene24224	Anthocyanidin 3-O-glucosyl transferase 6	comp85733_c0_seq1	0	0.974	4.95192		comp83062_c0_seq2	0	0.761	7.48918
gene13068	Medium-chain-fatty-acid--CoA ligase	comp96123_c2_seq1	0	0.516	4.9		comp92164_c3_seq13	0	0.515	8.66667
gene24553	Proteinto lB	comp90677_c0_seq1	0	0.596	4.63636		comp91352_c0_seq1	0	0.961	5.58214
gene25149	Myb-related protein 305	comp82617_c0_seq1	0	0.608	4.625		comp81600_c0_seq1	0	0.609	10
gene18732	Glutathione S-transferase	comp85272_c1_seq1	0	0.986	4.51111		comp80930_c0_seq1	0	0.986	7.63293
gene14900	Claspinhomolog	comp87385_c1_seq1	0	0.997	4.44444		comp78541_c0_seq2	0	0.989	5.10101
gene14817	Lichenase	comp97597_c1_seq3	0	0.997	3.96753		comp90978_c1_seq2	0	0.997	7.42491
gene15644	NAC domain-containing protein 90	comp84529_c0_seq1	0	0.995	3.46667		comp90918_c0_seq4	0	0.556	7.95455
gene27835	Basic 7S globulin 2 low kDa subunit	comp86228_c0_seq1	0	0.996	3.28		comp89941_c0_seq1	0	0.998	8.00298
gene20639	Phlorizinhydrolase	comp94612_c0_seq1	0	0.311	3.20359		comp87477_c0_seq4	0	0.323	9.367
gene12033	Clathrinassembly protein At4g40080	comp70982_c0_seq1	0	0.931	3.11111		comp86950_c0_seq1	0	0.964	5.06494
gene06268	Protein Spindly	comp80831_c0_seq1	5.93e-79	0.655	3.06667		comp79879_c0_seq1	1.08e-80	0.659	7.90909
gene03243	Peptide transporter PTR1	comp84552_c0_seq1	0	0.985	3.04348		comp91213_c1_seq4	0	0.97	9.18004
gene21603	Calcium-transporting ATPase 13	comp99206_c2_seq3	0	0.784	3		comp100108_c0_seq8	0	0.54	5.42929
gene15453	Primary amineoxidase	comp92684_c0_seq1	0	0.985	2.67692		comp88101_c0_seq2	0	0.984	6.57636
gene22597	Anthocyanidin 3-O-glucosyl transferase 6	comp64074_c0_seq1	0	0.674	2.30769		comp80143_c0_seq1	0	0.725	5.15152
gene18307	U-box domain-containing protein 23	comp82982_c0_seq2	0	0.991	2.3		comp75979_c0_seq1	0	0.988	5.27273
gene10156	Glutaminase 2	comp82800_c1_seq1	0	0.989	2.18182		comp82775_c1_seq1	0	0.991	6.73114
gene18167	Protein IN2-1 homolog B	comp89689_c1_seq2	0	0.977	2.13636		comp78424_c0_seq1	0	0.969	5.93583
gene26003	Glutathione S-transferase	comp73815_c0_seq1	0	0.456	2.10526		comp30321_c0_seq1	0	0.318	6.23377
gene28571	Alpha-amylase	comp76661_c0_seq1	0	0.881	1.9697		comp88780_c0_seq1	0	0.916	6.27706
gene27360	Miraculin	comp83084_c0_seq1	0	0.984	1.92593		comp81018_c1_seq2	0	0.998	9.99284
gene30434	Polyphenoloxidase	comp93478_c4_seq1	0	0.357	1.83333		comp92385_c1_seq1	0	0.991	7.13499
gene28586	Uncharacterized protein At1g14870	comp80440_c0_seq1	0	0.993	1.66667		comp75854_c0_seq1	0	0.995	6.09091
gene19125	Phospholipase Dalpha1	comp86151_c0_seq1	0	0.987	1.6		comp85463_c0_seq1	0	0.998	6.25974
gene01858	Caffeic acid 3-O-methyltransferase	comp90845_c1_seq7	0	0.628	1.59459		comp90173_c3_seq9	0	0.618	5.42781
gene11462	Myb-related protein Myb4	comp93846_c1_seq2	0	0.995	1.54167		comp94398_c0_seq11	0	0.986	5.48209
gene04424	Protein CUP-SHAPEDCOTYLEDON2	comp83823_c0_seq2	0	0.979	1.34483		comp81590_c0_seq4	0	0.747	5.1049
gene23125	Ag glutinin	comp91211_c1_seq2	5.07e-147	0.132	1.26923		comp87003_c1_seq2	0	0.351	7.6584
gene25630	Ankyrin repeat-containing protein At5g02620	comp72333_c1_seq1	0	0.456	1.25		comp74695_c0_seq1	0	0.92	5.10101
gene26265	LimonoidUDP-glucosyltransferase	comp93883_c1_seq2	0	0.995	1.14019		comp91219_c0_seq1	0	0.994	5.6338
gene23069	Receptor-like protein kinase At1g51890	comp89471_c1_seq6	0	0.439	1.0339		comp65249_c0_seq1	0	0.439	58
gene29775	Isoflavone-7-O-methyl transferase 6	comp85388_c0_seq11	0	0.693	1.01408		comp86324_c0_seq2	0	0.699	5.07576
gene12614	Gluconokinase	comp100699_c0_seq1	0	0.253	1		comp86033_c1_seq1	0	0.219	29.5455
gene29656	Copper ion binding protein	comp91544_c0_seq1	0	1	0.994203		comp85281_c2_seq1	0	0.934	9.69697
gene32358	Phospholipase D beta 1	comp160757_c0_seq1	0	0.131	0.971831		comp103902_c0_seq1	0	0.222	7.12662
gene10527	Expansin-like B1	comp92402_c4_seq2	0	0.48	0.939394		comp89883_c2_seq1	0	0.286	9.4697
gene13384	Cytochrome P450 704C1	comp79801_c1_seq2	2.62e-158	0.201	0.9		comp69423_c1_seq1	0	0.573	28.1818
gene14205	PHD and RING finger domain-containing protein 1	comp188898_c0_seq1	0	0.594	0.705882		comp30603_c0_seq1	0	0.516	8.18182
gene12969	Saccharopine dehydrogenase	comp78712_c0_seq1	0	0.374	0.689189		comp97033_c1_seq7	0	0.272	5.17286
gene12197	Alpha-galactosidase	comp78530_c0_seq1	0	0.216	0.615385		comp54044_c0_seq1	0	0.216	7.72727
gene09038	Lamin-like protein	comp95593_c1_seq1	0	0.984	0.551724		comp74386_c0_seq1	0	0.984	7.27273
gene26247	Protease htpX homolog	comp71537_c0_seq1	0	0.986	0.368421		comp63656_c0_seq1	0	0.983	8.63636
gene33808	Hypothetical protein						comp81821_c0_seq1	4.65e-75	0.603	5.05682
gene19037	Inactive leucine-rich repeat receptor-like protein kinase At	comp98644_c0_seq1	8.38e-113	0.285			comp85573_c0_seq1	0	0.583	5.09881
gene19489	(+)-delta-cadinene synthase isozyme A	comp455605_c0_seq1	1.61e-104	0.122			comp59186_c0_seq1	0	0.996	5.22727
gene20889	Hypothetical protein	comp72010_c0_seq1	0	0.512			comp89896_c0_seq1	0	0.993	5.35714
gene12609	(+)-delta-cadinene synthase isozyme A	comp66945_c0_seq1	7.93e-138	0.158			comp89480_c0_seq1	0	0.504	5.39256
gene03929	Pectin esterase 17	comp53471_c0_seq1	0	0.263			comp81725_c0_seq1	0	0.954	5.45455
gene13820	UPF0706 protein At5g01750	comp673267_c0_seq1	6.42e-108	0.327			comp76124_c0_seq1	0	0.995	5.56818
gene19335	LRR receptor-like serine/threonine-protein kinase At1g12460	comp62328_c1_seq1	4.55e-110	0.491			comp67199_c0_seq1	2.65e-46	0.213	5.60606
gene27604	Ethylene-responsive transcription factor ERF110	comp69988_c0_seq1	0	0.351			comp81427_c0_seq1	0	0.422	5.61983
gene02514	Isoflavone 2'-hydroxylase (Cytochrome P450 81E1)						comp63160_c1_seq2	0	0.819	5.63636
gene17373	3-hydroxy-3-methylglutaryl-coenzymeAreductase						comp83721_c0_seq5	4.13e-89	0.215	6.18768
gene26627	UPF0497 membrane protein At2g39518	comp60893_c0_seq1	0	0.75			comp83434_c0_seq2	0	0.974	6.3961
gene13442	Nodulation-signaling pathway 2 protein	comp27395_c0_seq1	0	0.258			comp83170_c0_seq1	0	0.954	7.2028
gene09988	Cytochrome P450 71A9						comp91522_c4_seq3	0	0.989	7.36364
gene04705	Galactoside 2-alpha-L-fucosyl transferase	comp21293_c0_seq1	0	0.303			comp87381_c0_seq3	0	0.985	7.55981
gene14862	Auxin-induced protein 15A	comp17511_c0_seq1	5.73e-140	0.804			comp195119_c0_seq1	1e-175	0.997	7.81818
gene02096	Aldehyde dehydrogenase family 2 member C4						comp83624_c0_seq1	0	0.264	7.92208
gene29160	Zinc finger protein 718	comp529554_c0_seq1	0	0.671			comp79028_c0_seq1	0	1	8.63636
gene33595	Hypothetical protein						comp126181_c0_seq1	1.81e-11	0.462	8.78788
gene26383	Beta-glucosidase 12	comp76638_c0_seq2	0	0.321			comp83278_c0_seq1	0	0.323	9.02597
gene23070	Senescence-induced receptor-like serine/threonine-protein kinase	comp12415_c0_seq1	3.11e-106	0.192			comp80193_c0_seq9	0	0.954	9.80973
gene32088	Protein phosphatase 2 C8						comp60407_c0_seq1	0	0.251	10.303
gene24010	Cytochrome P450 81F1	comp52878_c0_seq1	1.04e-87	0.345			comp61913_c0_seq1	0	0.758	11.8182
gene22909	Senescence-induced receptor-like serine/threonine-protein kinase	comp89471_c0_seq2	0	0.167			comp36189_c0_seq1	0	0.172	12.0455
gene03756	Hypothetical protein	comp86926_c1_seq2	1.13e-158	0.997			comp84522_c0_seq1	1.22e-155	0.99	12.1445
gene32447	Trans-aconitate3-methyl transferase	comp103094_c2_seq1	0	0.46			comp80259_c0_seq1	0	0.995	18.2517
gene14567	GDS Lesterase/lipase EXL3	comp315042_c0_seq1	0	0.347			comp76530_c0_seq1	0	0.876	21.2727
gene09427	Glutathione S-transferase	comp578513_c0_seq1	3.64e-72	0.216			comp62167_c0_seq1	0	0.653	27.2727
gene32171	Transcription factor bHLH126						comp79414_c0_seq2	0	0.902	30
gene21869	Long-chain-alcohol O-fatty-acyltransferase	comp59546_c2_seq1	0	0.19			comp38121_c0_seq1	0	0.323	35
gene01176	Secologanin synthase	comp4513_c0_seq1	3.36e-126	0.117			comp100254_c1_seq1	0	0.478	46
gene00708	N-hydroxythioamid eS-beta-glucosyltransferase	comp92956_c0_seq2	0	0.515			comp81331_c0_seq1	0	0.441	80
gene18061	Histidine-rich glycoprotein	comp50916_c0_seq1	1.24e-91	0.565			comp79268_c1_seq2	1.7e-92	0.565	308
aReference database: Fragaria vesca Whole Genome v1.0 (build 8)
bFC (fold change): the gene expression ratio between the salicylic acid- and ddH2O-treated samples
Blocks in red: up-regulated (FC >= 1.2); green: down-regulated (FC <= 0.8); black: not differentially expressed (FC=1.2~0.8); white: read counts < 30
italic and underlined: p < 0.05 from FPKM by DESeq
cGenes verified by qRT-PCR
